# Supplementary material for: The shared genetic architecture and evolution of human language and musical rhythm
Source: bioRxiv. 2023 Nov 2:2023.11.01.564908. Preprint. [Version 1] doi: 10.1101/2023.11.01.564908 (PMC10634981; doi:10.1101/2023.11.01.564908)
Supplement: Supplement 2 [file media-2.xlsx]

## Sheet: Supplementary Table 1
Table S1: LDSC genetic correlation estimates between rhythm GWAS and 11 selected reading and language-related traits.
Trait_1	Trait_2	rg	SE	P
Rhythm	Dyslexia	-0.2817	0.0237	1.5768e-32
Rhythm	Nonword reading	0.1608	0.0468	0.0006
Rhythm	Nonword repetition	0.3764	0.08	2.5703e-06
Rhythm	Phoneme awareness	0.2824	0.0531	1.0246e-07
Rhythm	Nonverbal IQ	0.0035	0.0466	0.9397
Rhythm	Spelling	0.1843	0.0457	5.4634e-05
Rhythm	Word reading	0.1794	0.0419	1.8418e-05
Rhythm	Overall school performance	-0.0661	0.0402	0.0998
Rhythm	Language better than written	0.3761	0.0564	2.6255e-11
Rhythm	Oral exam better than written	-0.1454	0.0448	0.0012
Rhythm	Danish better than English	-0.2206	0.0566	9.722e-05
Rhythm	Language resting-state functional connectivity	0.28	0.05	8.72e-32
Rhythm	Planum temporale asymmetry	0.1	0.05	1.51e-05

## Sheet: Supplementary Table 2
Table S2: 18 genome-wide significant (P<5x10-8) loci in rhythm impairment – dyslexia mvGWAS (CPM) results.
GenomicLocus	uniqID	rsID	chr	pos	p	start	end	nSNPs	nGWASSNPs	nIndSigSNPs	IndSigSNPs	nLeadSNPs	LeadSNPs
1	3:17394615:A:G	rs1374197	3	17394615	8.04651e-09	17219137	17888256	588	486	1	rs1374197	1	rs1374197
2	3:81811784:C:T	rs3860595	3	81811784	1.43616e-09	81630790	81995889	156	126	1	rs3860595	1	rs3860595
3	3:135773661:G:T	rs28576629	3	135773661	3.78592e-14	135619585	137194416	833	686	13	rs28576629;rs77538428;rs34706807;rs6787409;rs77442224;rs13066401;rs28370972;rs7626676;rs4456810;rs1394094;rs4678222;rs6788460;rs35162073	4	rs28576629;rs4456810;rs4678222;rs35162073
4	4:92035550:A:G	rs11938021	4	92035550	4.96974e-08	91869226	92073081	159	130	1	rs11938021	1	rs11938021
5	4:152286935:A:T	rs4696082	4	152286935	4.68437e-09	152256290	152536412	193	164	1	rs4696082	1	rs4696082
6	4:176874330:C:T	rs200151813	4	176874330	1.91012e-09	176851045	176970155	71	37	3	rs200151813;rs62340607;rs7681863	1	rs200151813
7	5:114286650:A:G	rs6896529	5	114286650	3.76089e-08	114277690	114370217	50	45	1	rs6896529	1	rs6896529
8	6:108906200:C:T	rs12206094	6	108906200	2.43608e-11	108861264	109005588	43	39	2	rs12206094;rs768023	1	rs12206094
9	7:106863170:C:T	rs75313693	7	106863170	8.77409e-09	106667230	107207695	489	404	2	rs75313693;rs74457173	1	rs75313693
10	11:30395895:G:T	rs490937	11	30395895	2.06171e-09	30217503	30418246	98	80	1	rs490937	1	rs490937
11	11:111916647:A:G	rs10891314	11	111916647	7.78223e-09	111605215	111988926	153	74	1	rs10891314	1	rs10891314
12	12:60971306:C:G	rs4758872	12	60971306	3.96638e-08	60861783	61207322	147	124	1	rs4758872	1	rs4758872
13	13:59565064:C:T	rs1856810	13	59565064	4.58484e-09	59492828	59706143	122	101	1	rs1856810	1	rs1856810
14	16:30125840:C:G	rs7542	16	30125840	1.04498e-08	30122181	30147265	10	7	1	rs7542	1	rs7542
15	17:34908385:A:T	rs78107008	17	34908385	1.08177e-09	34825861	34961772	114	76	2	rs78107008;rs9906189	1	rs78107008
16	17:44076063:C:T	rs2471738	17	44076063	4.64064e-08	44040184	44735337	36	26	1	rs2471738	1	rs2471738
17	20:31093514:A:G	rs6141314	20	31093514	1.6347e-11	30690943	31189993	467	364	6	rs6141314;rs7267720;rs6087945;rs4911208;rs3861818;rs6141728	1	rs6141314
18	20:47616271:A:G	rs2024957	20	47616271	2.37278e-11	47514881	47821129	224	179	2	rs2024957;rs2426132	1	rs2024957

## Sheet: Supplementary Table 3
Table S3: 27 genome-wide significant (P<5x10-8) heterogeneous loci in Qb results.
GenomicLocus	uniqID	rsID	chr	pos	p	start	end	nSNPs	nGWASSNPs	nIndSigSNPs	IndSigSNPs	nLeadSNPs	LeadSNPs
1	1:98488863:A:G	rs9659996	1	98488863	6.67354e-14	98327133	98562260	188	158	3	rs9659996;rs1198575;rs61787828	1	rs9659996
2	1:150269452:C:T	rs1776274	1	150269452	1.90681e-09	150247311	150512346	198	146	1	rs1776274	1	rs1776274
3	1:173959159:C:T	rs117256995	1	173959159	5.17537e-09	173904884	174941727	30	27	1	rs117256995	1	rs117256995
4	2:58380167:A:G	rs35844949	2	58380167	1.24963e-10	57956088	58484172	125	98	3	rs35844949;rs6753170;rs2717066	1	rs35844949
5	2:59496453:C:T	rs2215892	2	59496453	3.93455e-08	59478292	59560035	33	24	1	rs2215892	1	rs2215892
6	2:104265569:A:G	rs1673466	2	104265569	1.2779e-09	104056454	104412924	512	437	1	rs1673466	1	rs1673466
7	2:147849192:C:T	rs424872	2	147849192	6.66118e-10	147806204	147950717	93	80	2	rs424872;rs10432338	1	rs424872
8	3:188469964:A:G	rs13314127	3	188469964	6.77347e-09	188406217	188475008	52	43	1	rs13314127	1	rs13314127
9	5:7383850:A:G	rs35176623	5	7383850	2.83814e-08	7302848	7440086	70	54	3	rs35176623;rs67264739;rs17812877	1	rs35176623
10	5:89374786:C:G	rs818950	5	89374786	2.65428e-09	89252602	89407917	136	109	1	rs818950	1	rs818950
11	6:17012670:C:T	rs7755677	6	17012670	3.9745e-08	16967240	17025657	14	14	1	rs7755677	1	rs7755677
12	6:98547979:C:T	rs9385269	6	98547979	1.23791e-10	98547979	98751680	155	137	3	rs9385269;rs35921795;rs6933464	1	rs9385269
13	7:127637816:A:G	rs17151639	7	127637816	6.44038e-14	127263478	127825806	192	159	4	rs17151639;rs322782;rs62484025;rs327508	1	rs17151639
14	9:121098815:A:G	rs7875397	9	121098815	1.50677e-09	121051267	121108412	46	34	1	rs7875397	1	rs7875397
15	9:131925750:A:G	rs944072	9	131925750	2.27528e-13	131838821	131950030	189	156	5	rs944072;rs78741089;rs10988204;rs10988209;rs10988217	1	rs944072
16	12:108629780:A:G	rs1426371	12	108629780	3.1563e-13	108595296	108629780	4	3	1	rs1426371	1	rs1426371
17	13:27261557:A:G	rs9512331	13	27261557	2.38116e-08	27087872	27272704	123	101	2	rs924484;rs9512331	2	rs924484;rs9512331
18	14:73459718:A:G	rs2535920	14	73459718	4.58516e-08	73343577	73683194	69	51	1	rs2535920	1	rs2535920
19	16:26172700:A:T	rs8057487	16	26172700	9.80236e-09	26152155	26199501	31	24	1	rs8057487	1	rs8057487
20	17:61543178:A:G	rs72845017	17	61543178	1.35762e-09	61045193	61543178	124	82	2	rs4968763;rs72845017	2	rs4968763;rs72845017
21	18:26311230:C:T	rs356843	18	26311230	4.96915e-08	26260191	26540503	151	131	1	rs356843	1	rs356843
22	20:31358253:A:C	rs6087995	20	31358253	1.65853e-10	31329704	31448696	139	111	1	rs6087995	1	rs6087995
23	20:47495560:C:T	rs6019482	20	47495560	3.48962e-10	47351914	47930229	67	60	2	rs6019482;rs13037209	1	rs6019482
24	20:49189168:C:T	rs6063534	20	49189168	2.25258e-08	49109845	49210635	58	51	1	rs6063534	1	rs6063534
25	23:14979765:C:T	rs5980083	23	14979765	7.45076e-09	14890646	15119833	213	172	2	rs5980083;rs4830521	1	rs5980083
26	23:16759322:G:T	rs4830561	23	16759322	4.35326e-08	16733092	16885862	139	69	1	rs4830561	1	rs4830561
27	23:145036556:C:T	rs12156746	23	145036556	3.67696e-09	145012102	145053504	44	34	1	rs12156746	1	rs12156746

## Sheet: Supplementary Table 4
Table S4: 14 tissues that we had JTI weights for. JTI weights for these tissues were used in the S-PrediXcan analysis.
Tissues
Brain amygdala
Brain anterior cingulate cortex BA24
Brain caudate basal ganglia
Brain cerebellar hemisphere
Brain cerebellum
Brain cortex
Brain frontal cortex
Brain hippocampus
Brain hypothalamus
Brain nucleus accumbens basal ganglia
Brain putamen
Brain spinal cord cervical c-1
Brain substantia nigra
Whole-blood

## Sheet: Supplementary Table 5
Table S5: Gene-tissue pairs that are significantly (PFDR<0.05) associated with FgRI-D identified by S-PrediXcan.
gene	gene_name	zscore	effect_size	pvalue	var_g	pred_perf_r2	pred_perf_pval	pred_perf_qval	n_snps_used	n_snps_in_cov	n_snps_in_model	tissue	FDR
ENSG00000273455	AC072039.2	-7.74421	-0.124474	9.61793e-15	0.018427	0.0210282	0.0394844	0.0848486	6	8	8	Brain_Nucleus	1.1688e-09
ENSG00000073711	PPP2R3A	7.49505	0.241848	6.62721e-14	0.00476492	0.0784141	4.01776e-05	0.000128857	3	3	3	Brain_Cerebellum	2.42454e-09
ENSG00000073711	PPP2R3A	7.47064	0.261383	7.98052e-14	0.00404745	0.0228073	0.0493178	0.110403	2	2	2	Brain_Putamen	2.42454e-09
ENSG00000073711	PPP2R3A	7.53925	0.203616	4.72685e-14	0.00685853	0.018965	0.000350201	0.000703068	10	10	10	Whole_Blood	2.42454e-09
ENSG00000174564	IL20RB	6.64045	0.10972	3.12716e-11	0.0178396	0.0241095	0.0431923	0.108228	6	6	6	Brain_Hypothalamus	7.60045e-07
ENSG00000277692	AL121583.1	-6.49496	-0.222809	8.30536e-11	0.00471466	0.0392594	0.0107369	0.0340185	3	3	3	Brain_Hippocampus	1.44185e-06
ENSG00000124207	CSE1L	6.50026	0.0920803	8.0182e-11	0.0284996	0.0367959	5.6603e-07	1.50447e-06	4	4	4	Whole_Blood	1.44185e-06
ENSG00000197183	NOL4L	6.40598	0.377656	1.49404e-10	0.00159558	0.0606405	0.000411259	0.00147052	2	2	2	Brain_Nucleus	2.01734e-06
ENSG00000197183	NOL4L	6.41844	0.163431	1.37675e-10	0.00956762	0.0460112	0.0219195	0.0787277	4	8	8	Brain_Substantia	2.01734e-06
ENSG00000101350	KIF3B	6.33728	0.0721638	2.33851e-10	0.0423063	0.0593721	0.00136501	0.00565778	3	5	5	Brain_Hypothalamus	2.84182e-06
ENSG00000277692	AL121583.1	-6.30538	-0.152871	2.87487e-10	0.0094562	0.0249975	0.0235648	0.0512528	1	1	1	Brain_Cortex	2.91136e-06
ENSG00000277692	AL121583.1	-6.31269	-0.247454	2.74222e-10	0.00361705	0.112407	7.85138e-06	5.67502e-05	2	2	2	Brain_Hypothalamus	2.91136e-06
ENSG00000118689	FOXO3	6.07143	0.272312	1.26779e-09	0.00287648	0.0438667	0.0108967	0.0360419	3	5	5	Brain_Anterior	1.15388e-05
ENSG00000101350	KIF3B	6.05271	0.0817116	1.42427e-09	0.0299472	0.0351772	0.0158509	0.0476076	2	2	2	Brain_Hippocampus	1.15388e-05
ENSG00000088320	REM1	6.05439	0.142583	1.40953e-09	0.0108587	0.0330093	0.0417445	0.114068	4	6	6	Brain_Spinal	1.15388e-05
ENSG00000278535	DHRS11	6.01531	0.123411	1.79542e-09	0.0133028	0.030502	5.43619e-06	1.32554e-05	6	12	12	Whole_Blood	1.36365e-05
ENSG00000164142	FAM160A1	-5.99919	-0.0539596	1.98308e-09	0.0687414	0.201691	1.44442e-34	1.55495e-33	7	11	11	Whole_Blood	1.41759e-05
ENSG00000278311	GGNBP2	-5.93733	-0.0726977	2.89704e-09	0.0373567	0.062109	0.000881538	0.0031575	6	12	12	Brain_Frontal	1.76595e-05
ENSG00000278535	DHRS11	5.9368	0.0346461	2.90636e-09	0.166784	0.111393	0.000284635	0.00203503	4	7	7	Brain_Substantia	1.76595e-05
ENSG00000278311	GGNBP2	-5.95128	-0.058815	2.66059e-09	0.0573035	0.169154	9.8151e-29	8.51386e-28	11	26	26	Whole_Blood	1.76595e-05
ENSG00000273611	ZNHIT3	5.88444	0.124393	3.99409e-09	0.012416	0.0552973	0.000964949	0.00308105	4	8	8	Brain_Caudate	1.88723e-05
ENSG00000278535	DHRS11	5.88707	0.0719521	3.93092e-09	0.0379241	0.424687	3.63985e-26	1.53451e-24	8	17	17	Brain_Cortex	1.88723e-05
ENSG00000278311	GGNBP2	-5.88264	-0.0755814	4.03776e-09	0.0339393	0.0840721	0.00012539	0.000545291	5	7	7	Brain_Putamen	1.88723e-05
ENSG00000278535	DHRS11	5.9131	0.0369537	3.35729e-09	0.14499	0.13968	1.62764e-05	0.000132135	3	4	4	Brain_Spinal	1.88723e-05
ENSG00000149300	C11orf52	-5.88973	-0.213919	3.86836e-09	0.00419432	0.0629023	0.00461678	0.0183127	4	7	7	Brain_Spinal	1.88723e-05
ENSG00000277161	PIGW	5.88846	0.202038	3.89809e-09	0.00469391	0.0183981	0.000430453	0.000854379	4	11	11	Whole_Blood	1.88723e-05
ENSG00000278535	DHRS11	5.86685	0.0302378	4.44145e-09	0.215461	0.360017	5.71387e-14	2.9186e-12	6	13	13	Brain_Amygdala	1.92764e-05
ENSG00000278311	GGNBP2	-5.86928	-0.0760242	4.37679e-09	0.0334	0.106648	2.10238e-06	1.19071e-05	5	7	7	Brain_Nucleus	1.92764e-05
ENSG00000149300	C11orf52	-5.83558	-0.12023	5.36052e-09	0.0129867	0.159379	4.43361e-08	2.56477e-07	4	8	8	Brain_Cerebellar	2.17142e-05
ENSG00000149300	C11orf52	-5.83741	-0.176147	5.30198e-09	0.00616251	0.0502519	0.00379704	0.013816	4	8	8	Brain_Hippocampus	2.17142e-05
ENSG00000152219	ARL14EP	-5.82885	-0.0239649	5.58093e-09	0.307253	0.315276	6.30636e-16	9.6317e-15	9	11	11	Brain_Cerebellar	2.17836e-05
ENSG00000278311	GGNBP2	-5.82427	-0.102544	5.73616e-09	0.0181289	0.12002	3.61132e-07	2.00158e-06	3	5	5	Brain_Cortex	2.17836e-05
ENSG00000278535	DHRS11	5.80629	0.0357454	6.38735e-09	0.150755	0.324069	5.33546e-14	1.56429e-12	9	24	24	Brain_Anterior	2.29662e-05
ENSG00000278311	GGNBP2	-5.79851	-0.0910683	6.69057e-09	0.0228618	0.0971433	9.69725e-06	4.66585e-05	5	7	7	Brain_Caudate	2.29662e-05
ENSG00000124207	CSE1L	5.7957	0.0547048	6.80351e-09	0.0609114	0.0348713	0.00678298	0.0145421	5	5	5	Brain_Cerebellum	2.29662e-05
ENSG00000278535	DHRS11	5.80375	0.0430159	6.48494e-09	0.104266	0.358561	1.97921e-17	9.40917e-16	8	24	24	Brain_Hippocampus	2.29662e-05
ENSG00000204370	SDHD	5.77795	0.262277	7.5617e-09	0.00253517	0.0340066	0.0145655	0.0383464	2	5	5	Brain_Frontal	2.48357e-05
ENSG00000278259	MYO19	5.77113	0.0499915	7.87434e-09	0.075555	0.112622	4.23576e-19	2.39733e-18	8	15	15	Whole_Blood	2.51819e-05
ENSG00000203801	LINC00222	-5.75034	-0.258063	8.90639e-09	0.00313602	0.0486054	0.00337051	0.00849524	3	3	3	Brain_Cerebellar	2.57698e-05
ENSG00000150773	PIH1D2	5.75779	0.184556	8.52206e-09	0.00505754	0.0655603	0.000625961	0.00231808	1	6	6	Brain_Frontal	2.57698e-05
ENSG00000278535	DHRS11	5.75352	0.0482235	8.74061e-09	0.0814831	0.272363	2.91955e-13	7.25785e-12	9	25	25	Brain_Hypothalamus	2.57698e-05
ENSG00000233293	AL133343.2	-5.75171	-0.314067	8.83455e-09	0.00187054	0.0302906	0.0132424	0.0324952	2	3	3	Brain_Nucleus	2.57698e-05
ENSG00000278311	GGNBP2	-5.74087	-0.0785443	9.41911e-09	0.0299198	0.0350729	0.0231245	0.0687227	3	4	4	Brain_Anterior	2.62079e-05
ENSG00000150773	PIH1D2	5.72275	0.195792	1.04812e-08	0.00454788	0.0447873	0.0100767	0.0337012	2	8	8	Brain_Anterior	2.62079e-05
ENSG00000278535	DHRS11	5.72779	0.0328517	1.0175e-08	0.173988	0.278054	2.80852e-15	5.06456e-14	11	28	28	Brain_Caudate	2.62079e-05
ENSG00000073711	PPP2R3A	5.72136	0.0886858	1.05674e-08	0.0202672	0.0362588	0.00782696	0.0199979	7	7	7	Brain_Caudate	2.62079e-05
ENSG00000005249	PRKAR2B	-5.7365	-0.0563031	9.66519e-09	0.056156	0.118164	3.47127e-07	1.49009e-06	7	10	10	Brain_Cerebellum	2.62079e-05
ENSG00000278311	GGNBP2	-5.73499	-0.0782247	9.75192e-09	0.0300848	0.0305367	0.022656	0.0628988	4	5	5	Brain_Hypothalamus	2.62079e-05
ENSG00000278535	DHRS11	5.72802	0.0377068	1.01609e-08	0.132155	0.348614	2.2889e-20	7.01717e-19	9	28	28	Brain_Nucleus	2.62079e-05
ENSG00000277161	PIGW	5.69162	0.200474	1.25837e-08	0.00446214	0.0264015	0.0492641	0.132036	2	6	6	Brain_Anterior	2.75297e-05
ENSG00000164142	FAM160A1	-5.68424	-0.118554	1.31393e-08	0.0126508	0.0275466	0.044529	0.120816	5	9	9	Brain_Anterior	2.75297e-05
ENSG00000277161	PIGW	5.68811	0.301957	1.28454e-08	0.00196805	0.0286364	0.025173	0.0520564	2	4	4	Brain_Cerebellar	2.75297e-05
ENSG00000152219	ARL14EP	-5.68653	-0.0340832	1.2965e-08	0.14349	0.508457	9.22349e-34	5.08164e-32	14	14	14	Brain_Cerebellum	2.75297e-05
ENSG00000277161	PIGW	5.70205	0.252358	1.18378e-08	0.00283313	0.0523452	0.00232351	0.00754752	2	5	5	Brain_Frontal	2.75297e-05
ENSG00000197183	NOL4L	5.69004	0.126334	1.27008e-08	0.011423	0.0267471	0.0358202	0.0954302	3	3	3	Brain_Hippocampus	2.75297e-05
ENSG00000152219	ARL14EP	-5.69242	-0.0346516	1.25249e-08	0.139787	0.104761	1.66653e-05	8.81799e-05	11	13	13	Brain_Putamen	2.75297e-05
ENSG00000204370	SDHD	5.69147	0.20821	1.25948e-08	0.00379575	0.0586745	0.0014601	0.00496968	5	15	15	Brain_Putamen	2.75297e-05
ENSG00000164597	COG5	-5.68439	-0.106023	1.31283e-08	0.0147598	0.0359111	0.043449	0.13801	2	2	2	Brain_Substantia	2.75297e-05
ENSG00000164597	COG5	-5.67765	-0.0492591	1.3656e-08	0.0681531	0.146794	9.51028e-06	8.18865e-05	1	2	2	Brain_Spinal	2.81275e-05
ENSG00000278535	DHRS11	5.66759	0.0333205	1.44818e-08	0.165705	0.396251	1.81951e-24	4.24842e-23	9	30	30	Brain_Cerebellum	2.88504e-05
ENSG00000278311	GGNBP2	-5.67026	-0.0869044	1.42582e-08	0.0238328	0.158295	3.96094e-06	3.73215e-05	3	4	4	Brain_Spinal	2.88504e-05
ENSG00000278535	DHRS11	5.66222	0.0300304	1.49431e-08	0.203711	0.412257	1.01381e-21	4.95368e-20	9	33	33	Brain_Frontal	2.92892e-05
ENSG00000124207	CSE1L	5.65652	0.128906	1.54472e-08	0.0106158	0.0447608	0.00306296	0.00871637	3	4	4	Brain_Caudate	2.97966e-05
ENSG00000152219	ARL14EP	-5.63596	-0.0364006	1.74087e-08	0.123427	0.176845	1.02874e-09	9.30772e-09	8	8	8	Brain_Caudate	3.16408e-05
ENSG00000149300	C11orf52	-5.63771	-0.0519503	1.72325e-08	0.0640516	0.11226	7.09215e-07	2.91105e-06	5	11	11	Brain_Cerebellum	3.16408e-05
ENSG00000278311	GGNBP2	-5.6256	-0.100615	1.84862e-08	0.0174607	0.0296561	0.0126551	0.0257158	2	3	3	Brain_Cerebellum	3.16408e-05
ENSG00000278311	GGNBP2	-5.62676	-0.0933995	1.83628e-08	0.0202671	0.0885024	0.000104219	0.000583596	2	3	3	Brain_Hippocampus	3.16408e-05
ENSG00000152219	ARL14EP	-5.62641	-0.037207	1.84e-08	0.117799	0.13229	1.57075e-06	1.30843e-05	7	7	7	Brain_Hippocampus	3.16408e-05
ENSG00000152219	ARL14EP	-5.63322	-0.0381979	1.76874e-08	0.112068	0.108317	1.17491e-05	8.19428e-05	6	6	6	Brain_Hypothalamus	3.16408e-05
ENSG00000152219	ARL14EP	-5.64253	-0.0395058	1.67573e-08	0.105133	0.0347926	0.0469115	0.147009	6	6	6	Brain_Substantia	3.16408e-05
ENSG00000278311	GGNBP2	-5.62678	-0.0984504	1.8361e-08	0.018241	0.0385563	0.0362733	0.119427	2	3	3	Brain_Substantia	3.16408e-05
ENSG00000278535	DHRS11	5.61658	0.0286867	1.94779e-08	0.220347	0.396773	3.51532e-20	1.63402e-18	12	34	34	Brain_Putamen	3.28751e-05
ENSG00000273486	AC096992.2	5.61336	0.0882567	1.98432e-08	0.0208436	0.302108	2.63949e-11	6.68843e-10	6	7	7	Brain_Spinal	3.3033e-05
ENSG00000278311	GGNBP2	-5.60693	-0.140513	2.0595e-08	0.00890736	0.0490224	0.011681	0.0466039	2	3	3	Brain_Amygdala	3.37613e-05
ENSG00000278311	GGNBP2	-5.60262	-0.186298	2.11142e-08	0.00506407	0.0238553	0.0412684	0.0807777	2	7	7	Brain_Cerebellar	3.37613e-05
ENSG00000277161	PIGW	5.60369	0.632089	2.09839e-08	0.000434653	0.0216225	0.0353826	0.073463	1	6	6	Brain_Cortex	3.37613e-05
ENSG00000152219	ARL14EP	-5.59933	-0.0352728	2.1518e-08	0.131271	0.140573	1.52181e-05	0.000124707	14	16	16	Brain_Spinal	3.39601e-05
ENSG00000164142	FAM160A1	-5.59358	-0.101688	2.22439e-08	0.0167877	0.0394324	0.0258111	0.0765861	4	8	8	Brain_Spinal	3.46556e-05
ENSG00000152219	ARL14EP	-5.58741	-0.033198	2.30476e-08	0.147144	0.132654	9.90125e-08	6.93618e-07	13	15	15	Brain_Nucleus	3.54534e-05
ENSG00000150764	DIXDC1	-5.56964	-0.0745833	2.55265e-08	0.0310558	0.057187	3.62054e-10	1.2388e-09	3	13	13	Whole_Blood	3.87757e-05
ENSG00000278259	MYO19	5.55508	0.0659245	2.77487e-08	0.0400082	0.161074	4.70669e-07	4.47308e-06	3	6	6	Brain_Anterior	4.16309e-05
ENSG00000152219	ARL14EP	-5.5479	-0.0327317	2.89123e-08	0.14931	0.292613	5.61994e-17	9.89025e-16	14	16	16	Brain_Cortex	4.28477e-05
ENSG00000273486	AC096992.2	5.54291	0.0519494	2.97477e-08	0.0622937	0.328085	1.20787e-16	2.00244e-15	14	18	18	Brain_Cerebellar	4.35546e-05
ENSG00000273611	ZNHIT3	5.5379	0.333228	3.06121e-08	0.00158757	0.0466254	0.00468337	0.0164344	2	9	9	Brain_Hypothalamus	4.42865e-05
ENSG00000278259	MYO19	5.52917	0.0612189	3.21753e-08	0.0463283	0.122099	2.14126e-06	9.70603e-06	5	9	9	Brain_Cerebellar	4.60004e-05
ENSG00000278535	DHRS11	5.52063	0.0481448	3.37782e-08	0.0740602	0.210343	1.73927e-10	1.39599e-09	2	4	4	Brain_Cerebellar	4.77306e-05
ENSG00000273486	AC096992.2	5.51527	0.0627393	3.48245e-08	0.0421344	0.192772	1.94003e-07	2.86458e-06	8	11	11	Brain_Amygdala	4.86434e-05
ENSG00000102886	GDPD3	5.4934	0.225936	3.9426e-08	0.00361306	0.0781144	0.000607409	0.00288234	1	15	15	Brain_Anterior	5.20778e-05
ENSG00000102886	GDPD3	5.4934	0.2525	3.9426e-08	0.00289284	0.17417	1.41474e-09	1.25467e-08	1	13	13	Brain_Caudate	5.20778e-05
ENSG00000273486	AC096992.2	5.4984	0.0530566	3.83259e-08	0.0585791	0.182427	1.12337e-10	7.26005e-10	14	18	18	Brain_Cerebellum	5.20778e-05
ENSG00000273611	ZNHIT3	5.49966	0.374659	3.80528e-08	0.00119502	0.0996185	0.000318174	0.00183724	1	2	2	Brain_Spinal	5.20778e-05
ENSG00000174564	IL20RB	5.49707	0.0870887	3.86149e-08	0.0221238	0.031695	3.5401e-06	8.78063e-06	2	2	2	Whole_Blood	5.20778e-05
ENSG00000102886	GDPD3	5.47132	0.189331	4.46688e-08	0.00514305	0.0352748	0.0330545	0.111132	2	13	13	Brain_Amygdala	5.33469e-05
ENSG00000278259	MYO19	5.46263	0.0817169	4.69128e-08	0.0250791	0.219028	2.2388e-08	4.07287e-07	2	7	7	Brain_Amygdala	5.33469e-05
ENSG00000164142	FAM160A1	-5.48236	-0.138932	4.19694e-08	0.00858505	0.0245899	0.0289956	0.0635348	4	5	5	Brain_Caudate	5.33469e-05
ENSG00000278259	MYO19	5.46794	0.0718051	4.55291e-08	0.0325853	0.0988565	8.01662e-06	3.9315e-05	2	8	8	Brain_Caudate	5.33469e-05
ENSG00000109846	CRYAB	-5.4638	-0.142986	4.66041e-08	0.00778702	0.0216339	0.0407014	0.0859988	4	6	6	Brain_Caudate	5.33469e-05
ENSG00000178035	IMPDH2	5.47038	0.378348	4.49065e-08	0.00106757	0.036543	0.0112727	0.0305843	3	4	4	Brain_Frontal	5.33469e-05
ENSG00000124207	CSE1L	5.46718	0.071711	4.57249e-08	0.0313029	0.0522652	0.00234207	0.0075948	4	4	4	Brain_Frontal	5.33469e-05
ENSG00000278259	MYO19	5.46788	0.0741948	4.55462e-08	0.0305243	0.0679577	0.000720141	0.0032313	2	7	7	Brain_Hippocampus	5.33469e-05
ENSG00000150773	PIH1D2	5.46541	0.219211	4.61839e-08	0.00337617	0.0618347	0.00127909	0.00535749	2	6	6	Brain_Hippocampus	5.33469e-05
ENSG00000132207	SLX1A	5.47922	0.123597	4.27194e-08	0.0120545	0.0325663	0.0185258	0.053149	2	15	15	Brain_Hypothalamus	5.33469e-05
ENSG00000278259	MYO19	5.46076	0.0699532	4.74105e-08	0.0342093	0.088776	7.94083e-05	0.000453914	3	6	6	Brain_Hypothalamus	5.33469e-05
ENSG00000278259	MYO19	5.46506	0.0708533	4.62739e-08	0.0334404	0.123024	3.0938e-07	2.02062e-06	3	9	9	Brain_Nucleus	5.33469e-05
ENSG00000278259	MYO19	5.4671	0.0760016	4.57455e-08	0.0290927	0.0592561	0.00138038	0.00472925	2	6	6	Brain_Putamen	5.33469e-05
ENSG00000278259	MYO19	5.46606	0.0768218	4.60147e-08	0.0284712	0.156851	4.42355e-06	4.12706e-05	2	6	6	Brain_Spinal	5.33469e-05
ENSG00000204370	SDHD	5.46207	8.91238	4.70615e-08	1.84504e-06	0.0515344	0.0105801	0.0364601	2	2	2	Brain_Spinal	5.33469e-05
ENSG00000278259	MYO19	5.46788	0.0789043	4.55443e-08	0.0269818	0.0744944	0.00330286	0.0162362	2	7	7	Brain_Substantia	5.33469e-05
ENSG00000150773	PIH1D2	5.4561	0.240303	4.86699e-08	0.00280149	0.020375	0.0427103	0.0908575	2	6	6	Brain_Nucleus	5.42616e-05
ENSG00000278259	MYO19	5.44658	0.0711795	5.13479e-08	0.0329543	0.127762	1.19807e-06	7.66998e-06	3	8	8	Brain_Frontal	5.62158e-05
ENSG00000124207	CSE1L	5.44672	0.0737498	5.13062e-08	0.0293919	0.0371891	0.0117511	0.0361455	4	4	4	Brain_Hypothalamus	5.62158e-05
ENSG00000278259	MYO19	5.43045	0.0661656	5.62127e-08	0.0379762	0.104614	2.24048e-06	1.09546e-05	3	8	8	Brain_Cortex	6.09922e-05
ENSG00000124207	CSE1L	5.42196	0.0751375	5.89478e-08	0.0280884	0.0735842	0.000282224	0.000894873	4	4	4	Brain_Cerebellar	6.33939e-05
ENSG00000164142	FAM160A1	-5.41711	-0.070901	6.05715e-08	0.0323497	0.481155	2.54962e-31	1.08558e-29	3	7	7	Brain_Cerebellum	6.45687e-05
ENSG00000010379	SLC6A13	5.39966	0.260094	6.67689e-08	0.0026262	0.0485347	0.00202399	0.00599503	2	3	3	Brain_Caudate	7.05561e-05
ENSG00000278259	MYO19	5.38502	0.0612319	7.24346e-08	0.0438765	0.0846191	1.92905e-05	6.49754e-05	3	9	9	Brain_Cerebellum	7.58834e-05
ENSG00000273486	AC096992.2	5.37995	0.053948	7.45053e-08	0.054459	0.175828	3.90408e-10	3.24361e-09	12	16	16	Brain_Cortex	7.73855e-05
ENSG00000273486	AC096992.2	5.37541	0.0462659	7.64068e-08	0.0738382	0.248588	2.1917e-12	3.3112e-11	13	17	17	Brain_Frontal	7.8688e-05
ENSG00000124207	CSE1L	5.37265	0.0709174	7.75857e-08	0.0309404	0.0328802	0.00980525	0.0248984	8	8	8	Brain_Nucleus	7.92306e-05
ENSG00000158092	NCK1	5.35827	0.305271	8.40245e-08	0.00174684	0.0235692	0.0325824	0.0704989	1	1	1	Brain_Caudate	8.30156e-05
ENSG00000158092	NCK1	5.35827	0.0952754	8.40245e-08	0.0179333	0.117887	4.56612e-06	3.4547e-05	1	1	1	Brain_Hypothalamus	8.30156e-05
ENSG00000158092	NCK1	5.35827	0.109681	8.40245e-08	0.0135319	0.0333916	0.00924195	0.0236227	1	1	1	Brain_Nucleus	8.30156e-05
ENSG00000010379	SLC6A13	5.36073	0.159329	8.2888e-08	0.00686029	0.065842	0.00585467	0.0261526	3	3	3	Brain_Substantia	8.30156e-05
ENSG00000273486	AC096992.2	5.35555	0.056352	8.52972e-08	0.0497142	0.237356	3.9093e-10	6.52044e-09	11	15	15	Brain_Anterior	8.33506e-05
ENSG00000124207	CSE1L	5.35346	0.0687836	8.62868e-08	0.0326885	0.0591783	0.00298772	0.0116395	3	3	3	Brain_Anterior	8.33506e-05
ENSG00000273486	AC096992.2	5.35204	0.0701795	8.69692e-08	0.0311194	0.206815	2.71431e-11	3.04568e-10	9	13	13	Brain_Caudate	8.33506e-05
ENSG00000158092	NCK1	5.35175	0.0920088	8.71071e-08	0.0191559	0.0315618	0.0108217	0.025603	3	3	3	Brain_Cortex	8.33506e-05
ENSG00000273611	ZNHIT3	-5.34804	-0.0348777	8.8912e-08	0.131303	0.217093	2.07931e-37	2.47111e-36	1	4	4	Whole_Blood	8.44129e-05
ENSG00000124207	CSE1L	5.33606	0.0635436	9.49903e-08	0.0379249	0.100484	3.64139e-06	1.72459e-05	5	5	5	Brain_Cortex	8.94845e-05
ENSG00000197183	NOL4L	5.33398	0.0992238	9.60814e-08	0.0163101	0.0439493	0.00255422	0.00701725	4	6	6	Brain_Cortex	8.98161e-05
ENSG00000105856	HBP1	5.32807	0.221431	9.92642e-08	0.00299086	0.0207235	0.0452235	0.0944262	6	7	7	Brain_Caudate	9.20831e-05
ENSG00000150773	PIH1D2	5.31925	0.229356	1.04198e-07	0.00294491	0.0234125	0.0269781	0.0508529	1	4	4	Brain_Cerebellum	9.44962e-05
ENSG00000150773	PIH1D2	5.32017	0.194583	1.03671e-07	0.00409274	0.0417819	0.00750068	0.0246427	2	5	5	Brain_Hypothalamus	9.44962e-05
ENSG00000150773	PIH1D2	5.31925	0.249129	1.04198e-07	0.002496	0.0346034	0.047525	0.148727	1	5	5	Brain_Substantia	9.44962e-05
ENSG00000010379	SLC6A13	5.31705	0.448444	1.05465e-07	0.000787297	0.0329883	0.00968341	0.0246289	2	2	2	Brain_Nucleus	9.49365e-05
ENSG00000164142	FAM160A1	-5.29812	-0.0293243	1.17002e-07	0.180983	0.517404	3.57325e-29	2.56631e-27	5	7	7	Brain_Cerebellar	0.000104547
ENSG00000124207	CSE1L	5.29272	0.0769025	1.2051e-07	0.0257102	0.0428379	0.00764512	0.0253799	3	3	3	Brain_Hippocampus	0.000106896
ENSG00000273486	AC096992.2	5.25951	0.0898136	1.44439e-07	0.0167707	0.0165889	0.000833099	0.00159558	22	26	26	Whole_Blood	0.000127193
ENSG00000073614	KDM5A	5.2408	0.0374301	1.59882e-07	0.11368	0.243985	1.67072e-42	2.36982e-41	5	7	7	Whole_Blood	0.00013978
ENSG00000275720	AC243830.2	-5.23886	-0.0272571	1.61576e-07	0.213221	0.256341	9.58892e-15	1.33856e-13	9	32	32	Brain_Cortex	0.000140251
ENSG00000142949	PTPRF	-5.1807	-0.19412	2.21053e-07	0.00385231	0.0141729	0.00202347	0.00369037	3	5	5	Whole_Blood	0.000190518
ENSG00000118689	FOXO3	5.17496	0.0906406	2.27963e-07	0.018924	0.0306115	0.0146859	0.0347188	6	8	8	Brain_Caudate	0.00019509
ENSG00000158092	NCK1	5.16794	0.112813	2.36688e-07	0.0118771	0.0631988	0.000791211	0.00286544	5	5	5	Brain_Frontal	0.000201141
ENSG00000273486	AC096992.2	5.16545	0.0560549	2.39862e-07	0.0480061	0.228107	6.61483e-13	9.14847e-12	4	7	7	Brain_Nucleus	0.000202422
ENSG00000273486	AC096992.2	5.14357	0.05686	2.69569e-07	0.0462892	0.268344	4.67063e-13	1.12936e-11	4	7	7	Brain_Hypothalamus	0.000225923
ENSG00000101350	KIF3B	5.1415	0.215787	2.7255e-07	0.00303228	0.0599984	0.00514644	0.0233442	4	4	4	Brain_Amygdala	0.000226857
ENSG00000005249	PRKAR2B	-5.13469	-0.100019	2.82604e-07	0.014315	0.066333	0.000579762	0.00172896	5	8	8	Brain_Cerebellar	0.000233625
ENSG00000251455	AC092611.1	-5.11753	-0.0304746	3.0956e-07	0.155008	0.416438	5.44035e-22	1.64813e-20	6	7	7	Brain_Cerebellar	0.000252474
ENSG00000163131	CTSS	5.11756	0.0249445	3.09512e-07	0.225359	0.29139	3.33771e-17	4.04047e-16	6	8	8	Brain_Cerebellum	0.000252474
ENSG00000273486	AC096992.2	5.10957	0.0272159	3.22888e-07	0.191762	0.373729	5.04203e-13	2.61625e-11	15	17	17	Brain_Substantia	0.000261589
ENSG00000233705	SLC26A4-AS1	5.09678	0.330725	3.45481e-07	0.00108167	0.0505722	0.00129239	0.00410457	1	1	1	Brain_Nucleus	0.000278039
ENSG00000005249	PRKAR2B	-5.08602	-0.534938	3.65647e-07	0.000490483	0.0843699	0.000968909	0.00483759	1	1	1	Brain_Spinal	0.000292333
ENSG00000158092	NCK1	5.07727	0.110438	3.82892e-07	0.0119578	0.0433331	0.00248982	0.00583367	5	5	5	Brain_Cerebellum	0.000304119
ENSG00000149300	C11orf52	-5.0607	-0.0648538	4.17725e-07	0.0315994	0.0715496	0.00105542	0.004688	5	11	11	Brain_Anterior	0.000329204
ENSG00000102882	MAPK3	-5.05971	-0.0647672	4.19893e-07	0.0401047	0.11851	1.95952e-05	0.00013268	4	9	9	Brain_Anterior	0.000329204
ENSG00000111252	SH2B3	-5.04601	-0.199668	4.51125e-07	0.00363877	0.0232503	7.41108e-05	0.000161305	10	23	23	Whole_Blood	0.000351423
ENSG00000251455	AC092611.1	-5.04159	-0.0409063	4.61672e-07	0.0831234	0.333499	5.51042e-20	8.6514e-19	5	6	6	Brain_Cerebellum	0.000357349
ENSG00000118689	FOXO3	5.03206	0.162226	4.85234e-07	0.00573549	0.0313615	0.0190538	0.0405955	4	4	4	Brain_Cerebellar	0.000373209
ENSG00000008838	MED24	-5.02143	-0.0434338	5.12878e-07	0.0695	0.126943	1.30316e-06	6.10433e-06	9	11	11	Brain_Cerebellar	0.000391991
ENSG00000139428	MMAB	5.01983	0.0338407	5.17169e-07	0.120892	0.145922	1.82499e-07	9.68692e-07	11	11	11	Brain_Cerebellar	0.0003928
ENSG00000168917	SLC35G2	5.01357	0.10141	5.3429e-07	0.0127554	0.0508286	0.015875	0.0599963	8	9	9	Brain_Substantia	0.000403283
ENSG00000152219	ARL14EP	-5.00857	-0.0336746	5.48346e-07	0.116711	0.0906085	0.000211618	0.00112923	14	15	15	Brain_Anterior	0.000411337
ENSG00000144401	METTL21A	4.99238	0.12929	5.96411e-07	0.00804143	0.0246307	0.0257102	0.0581556	8	15	15	Brain_Nucleus	0.000444648
ENSG00000273486	AC096992.2	4.98826	0.0426743	6.09267e-07	0.0730649	0.423836	2.90106e-21	2.18368e-19	12	16	16	Brain_Hippocampus	0.000451463
ENSG00000164077	MON1A	-4.95084	-0.162501	7.38929e-07	0.00489039	0.0432832	5.49001e-08	1.59627e-07	3	6	6	Whole_Blood	0.000544223
ENSG00000124228	DDX27	-4.94525	-0.210165	7.60453e-07	0.00296779	0.039719	0.0235555	0.0839739	1	1	1	Brain_Amygdala	0.000556702
ENSG00000158092	NCK1	4.94154	0.093375	7.75091e-07	0.0158247	0.070376	0.00116491	0.0051216	5	8	8	Brain_Anterior	0.00056402
ENSG00000120647	CCDC77	4.93012	0.0494842	8.21807e-07	0.0566411	0.139316	7.90592e-07	7.00706e-06	6	9	9	Brain_Hippocampus	0.000594455
ENSG00000124198	ARFGEF2	4.92496	0.101087	8.43761e-07	0.0119761	0.0527788	0.0139378	0.053899	5	6	6	Brain_Substantia	0.000606724
ENSG00000059691	GATB	-4.91318	-0.0585999	8.96094e-07	0.0404713	0.0313274	0.0319849	0.0907796	8	14	14	Brain_Anterior	0.000640565
ENSG00000158092	NCK1	4.90466	0.0831746	9.35898e-07	0.0197928	0.044116	0.00527376	0.0127832	4	4	4	Brain_Cerebellar	0.000665106
ENSG00000124198	ARFGEF2	4.90038	0.0959084	9.56514e-07	0.0131668	0.0434957	0.00634771	0.0182636	4	5	5	Brain_Putamen	0.000675805
ENSG00000124198	ARFGEF2	4.89774	0.073466	9.69449e-07	0.0224512	0.0647366	0.000231926	0.000793173	4	5	5	Brain_Cortex	0.000680984
ENSG00000144401	METTL21A	4.89624	0.144922	9.76857e-07	0.00616576	0.031812	0.0128397	0.0308289	8	16	16	Brain_Caudate	0.000682245
ENSG00000124198	ARFGEF2	4.89321	0.0897982	9.92066e-07	0.0149962	0.0303417	0.0131638	0.0323214	5	6	6	Brain_Nucleus	0.000688908
ENSG00000008838	MED24	-4.88959	-0.043363	1.01045e-06	0.0658875	0.17985	8.66429e-08	9.6162e-07	7	8	8	Brain_Anterior	0.000694707
ENSG00000139428	MMAB	4.88932	0.0391684	1.01185e-06	0.085721	0.221421	6.51029e-13	5.25e-12	9	10	10	Brain_Cerebellum	0.000694707
ENSG00000059691	GATB	-4.8851	-0.0404741	1.03379e-06	0.0845248	0.140829	3.10324e-07	2.18663e-06	12	15	15	Brain_Frontal	0.000700037
ENSG00000102882	MAPK3	-4.88341	-0.053426	1.04266e-06	0.0560551	0.270172	1.6927e-13	3.0031e-12	2	14	14	Brain_Frontal	0.000700037
ENSG00000168917	SLC35G2	-4.88532	-0.13117	1.03262e-06	0.00778777	0.0126467	0.00356022	0.00628195	1	1	1	Whole_Blood	0.000700037
ENSG00000102882	MAPK3	-4.88448	-0.0281385	1.037e-06	0.198651	0.249908	1.19334e-43	1.77029e-42	4	5	5	Whole_Blood	0.000700037
ENSG00000261052	SULT1A3	4.88012	0.222473	1.06021e-06	0.00321477	0.0329628	0.0161913	0.0419385	2	5	5	Brain_Frontal	0.000707911
ENSG00000163131	CTSS	4.87676	0.0685907	1.07844e-06	0.0272636	0.050319	0.00630652	0.0224332	5	5	5	Brain_Anterior	0.000716147
ENSG00000102882	MAPK3	-4.87246	-0.0436145	1.10215e-06	0.0844834	0.322288	6.9226e-19	1.4666e-17	3	11	11	Brain_Cortex	0.00072398
ENSG00000257595	LINC02356	4.8733	0.0920177	1.09751e-06	0.0178758	0.0266542	0.0361475	0.0961434	9	9	9	Brain_Hippocampus	0.00072398
ENSG00000124198	ARFGEF2	4.86768	0.0874137	1.12918e-06	0.0156677	0.0344482	0.0139288	0.0307135	4	5	5	Brain_Cerebellar	0.000737746
ENSG00000008838	MED24	-4.85356	-0.0414511	1.21262e-06	0.0707351	0.171308	9.1928e-10	8.58172e-09	5	6	6	Brain_Nucleus	0.000786543
ENSG00000008838	MED24	-4.85288	-0.0420017	1.21681e-06	0.0688608	0.0823606	0.000148027	0.000633962	4	5	5	Brain_Putamen	0.000786543
ENSG00000143452	HORMAD1	4.85179	0.0689374	1.22355e-06	0.0265118	0.0331293	2.1141e-06	5.35441e-06	4	4	4	Whole_Blood	0.000786717
ENSG00000101236	RNF24	4.84728	0.0323542	1.25166e-06	0.126398	0.326462	6.69687e-19	1.78632e-17	4	7	7	Brain_Nucleus	0.000800554
ENSG00000198064	NPIPB13	-4.84321	-0.0878656	1.27757e-06	0.0197699	0.0326006	0.00957825	0.0229245	2	11	11	Brain_Cortex	0.000812848
ENSG00000182179	UBA7	-4.84025	-0.330763	1.29673e-06	0.00104958	0.311187	4.64789e-56	1.03381e-54	3	9	9	Whole_Blood	0.00082074
ENSG00000258789	AL162171.1	4.83661	0.0924803	1.32075e-06	0.0169597	0.198028	7.98018e-11	8.3993e-10	4	8	8	Brain_Caudate	0.000823083
ENSG00000101236	RNF24	4.83837	0.0411687	1.30906e-06	0.0773559	0.255198	2.13529e-12	4.7074e-11	5	6	6	Brain_Hypothalamus	0.000823083
ENSG00000278619	MRM1	4.8373	0.152366	1.31617e-06	0.00581649	0.0525483	0.0026389	0.0100078	2	2	2	Brain_Hypothalamus	0.000823083
ENSG00000141736	ERBB2	-4.83195	-0.21112	1.35205e-06	0.00304216	0.0274338	0.0176252	0.0395808	3	3	3	Brain_Cortex	0.000832515
ENSG00000102882	MAPK3	-4.83323	-0.0779822	1.34336e-06	0.0265532	0.22806	8.82531e-11	1.57785e-09	3	11	11	Brain_Hippocampus	0.000832515
ENSG00000177311	ZBTB38	4.8313	0.0915032	1.35643e-06	0.0152777	0.0690832	4.75983e-12	1.83224e-11	8	11	11	Whole_Blood	0.000832515
ENSG00000141736	ERBB2	-4.82355	-0.235673	1.41027e-06	0.00243851	0.0365333	0.0112838	0.0306064	2	2	2	Brain_Frontal	0.0008569
ENSG00000141736	ERBB2	-4.82355	-0.260838	1.41026e-06	0.00199069	0.0362146	0.0129305	0.0391773	2	2	2	Brain_Hypothalamus	0.0008569
ENSG00000125779	PANK2	-4.82054	-0.0591521	1.4317e-06	0.0375572	0.0697036	0.00011215	0.000333636	8	12	12	Brain_Cerebellum	0.000861394
ENSG00000101236	RNF24	4.82052	0.0799314	1.43184e-06	0.0202406	0.16277	8.55274e-06	9.64553e-05	4	4	4	Brain_Substantia	0.000861394
ENSG00000101236	RNF24	4.81083	0.04767	1.50302e-06	0.0572642	0.268661	9.87635e-15	1.66724e-13	2	2	2	Brain_Caudate	0.000896113
ENSG00000101236	RNF24	4.81066	0.0437464	1.5043e-06	0.0680033	0.348903	2.28489e-17	7.37884e-16	3	3	3	Brain_Putamen	0.000896113
ENSG00000278619	MRM1	4.80931	0.142655	1.51449e-06	0.00656197	0.0437059	0.0110467	0.0364622	2	2	2	Brain_Anterior	0.000896198
ENSG00000114054	PCCB	4.80803	0.324881	1.52427e-06	0.00117917	0.131768	1.97331e-07	1.26517e-06	3	5	5	Brain_Caudate	0.000896198
ENSG00000152219	ARL14EP	-4.80773	-0.0309302	1.52657e-06	0.128751	0.160077	4.1176e-08	3.3743e-07	14	15	15	Brain_Frontal	0.000896198
ENSG00000101236	RNF24	4.80102	0.0612141	1.57857e-06	0.0342317	0.240503	2.87867e-10	4.94076e-09	3	3	3	Brain_Anterior	0.00092191
ENSG00000101236	RNF24	4.80014	0.0541607	1.58554e-06	0.0442522	0.170315	3.62231e-08	4.19007e-07	2	2	2	Brain_Hippocampus	0.00092191
ENSG00000143387	CTSK	4.79857	0.0377056	1.59805e-06	0.0864562	0.11663	1.09761e-06	6.22886e-06	9	16	16	Brain_Caudate	0.00092476
ENSG00000101236	RNF24	4.7917	0.0537839	1.6537e-06	0.0441571	0.218661	6.83197e-11	8.30181e-10	3	3	3	Brain_Frontal	0.000952431
ENSG00000101236	RNF24	4.78882	0.04857	1.67762e-06	0.0540471	0.297175	2.89238e-17	5.26217e-16	4	4	4	Brain_Cortex	0.000961647
ENSG00000172209	GPR22	4.76934	0.179192	1.84827e-06	0.00346215	0.0267734	0.0226254	0.0510607	4	5	5	Brain_Caudate	0.00104957
ENSG00000008838	MED24	-4.77	-0.0375285	1.84224e-06	0.0829112	0.156018	4.6034e-09	3.32011e-08	4	4	4	Brain_Cortex	0.00104957
ENSG00000141736	ERBB2	-4.76737	-0.335292	1.86643e-06	0.00118095	0.0563846	0.0109631	0.0442486	2	2	2	Brain_Substantia	0.00105495
ENSG00000141736	ERBB2	-4.76318	-0.336932	1.9057e-06	0.0011677	0.0359255	0.0335293	0.0951926	1	1	1	Brain_Spinal	0.00107216
ENSG00000102882	MAPK3	-4.75608	-0.0926961	1.97389e-06	0.0182602	0.123553	1.80275e-07	8.08063e-07	2	5	5	Brain_Cerebellum	0.00108732
ENSG00000164989	CCDC171	-4.75572	-0.0243242	1.97738e-06	0.216183	0.327855	2.97225e-19	6.55487e-18	20	25	25	Brain_Cortex	0.00108732
ENSG00000161395	PGAP3	-4.75703	-0.0434462	1.96462e-06	0.0729593	0.0747608	0.000380206	0.00184379	3	3	3	Brain_Hippocampus	0.00108732
ENSG00000102882	MAPK3	-4.75812	-0.0966082	1.95403e-06	0.0168213	0.022987	0.0484214	0.108743	2	4	4	Brain_Putamen	0.00108732
ENSG00000131748	STARD3	-4.75584	-0.020068	1.97619e-06	0.338647	0.157764	9.58967e-27	7.67039e-26	14	27	27	Whole_Blood	0.00108732
ENSG00000143457	GOLPH3L	4.75441	0.169143	1.99025e-06	0.00439125	0.0652402	0.000218834	0.000753182	3	4	4	Brain_Cortex	0.00108946
ENSG00000102882	MAPK3	-4.74995	-0.0897063	2.03471e-06	0.0194629	0.0750128	0.000244868	0.000786275	2	5	5	Brain_Cerebellar	0.00110881
ENSG00000008838	MED24	-4.74678	-0.0365918	2.06679e-06	0.0863736	0.174889	8.47666e-09	7.68944e-08	4	4	4	Brain_Frontal	0.00112126
ENSG00000102882	MAPK3	-4.74284	-0.0906602	2.10747e-06	0.0190155	0.047486	0.00227075	0.00665607	2	6	6	Brain_Caudate	0.00112546
ENSG00000124198	ARFGEF2	4.74156	0.132846	2.12084e-06	0.00647924	0.0426923	0.00608028	0.017791	1	1	1	Brain_Frontal	0.00112546
ENSG00000008838	MED24	-4.7449	-0.0388833	2.08609e-06	0.0765994	0.159742	6.68449e-08	7.25891e-07	5	5	5	Brain_Hypothalamus	0.00112546
ENSG00000161395	PGAP3	-4.74191	-0.0443817	2.11715e-06	0.0685768	0.137904	6.17697e-07	4.29996e-06	8	9	9	Brain_Putamen	0.00112546
ENSG00000124198	ARFGEF2	4.74156	0.139254	2.12084e-06	0.00589668	0.0508235	0.0111454	0.038077	1	1	1	Brain_Spinal	0.00112546
ENSG00000102882	MAPK3	-4.73949	-0.095263	2.14261e-06	0.0172052	0.0451843	0.0155849	0.0596532	2	7	7	Brain_Amygdala	0.00113207
ENSG00000125779	PANK2	-4.73686	-0.056283	2.17055e-06	0.040422	0.0232799	0.0438247	0.0851549	7	9	9	Brain_Cerebellar	0.00113695
ENSG00000161395	PGAP3	-4.73715	-0.0658604	2.16746e-06	0.030225	0.0724075	8.15768e-05	0.00024774	3	3	3	Brain_Cerebellum	0.00113695
ENSG00000114054	PCCB	4.73452	0.230477	2.19578e-06	0.00225252	0.0421647	0.0284022	0.0974631	5	6	6	Brain_Substantia	0.00114523
ENSG00000161395	PGAP3	-4.72378	-0.0359138	2.31501e-06	0.103978	0.103061	5.02032e-06	2.56256e-05	11	16	16	Brain_Caudate	0.00119714
ENSG00000161395	PGAP3	-4.72445	-0.0416925	2.30742e-06	0.0778581	0.189557	3.48828e-07	4.05993e-06	5	5	5	Brain_Spinal	0.00119714
ENSG00000008838	MED24	-4.72287	-0.0437921	2.32539e-06	0.0605598	0.154578	3.8929e-09	2.14646e-08	7	10	10	Brain_Cerebellum	0.00119741
ENSG00000114054	PCCB	4.7199	0.215028	2.35964e-06	0.00257211	0.176555	1.16768e-08	1.45054e-07	6	8	8	Brain_Hypothalamus	0.00120992
ENSG00000008838	MED24	-4.71674	-0.0524325	2.39659e-06	0.0412947	0.14266	3.42993e-05	0.000329645	4	4	4	Brain_Substantia	0.0012237
ENSG00000092036	HAUS4	-4.71398	-0.0196913	2.42927e-06	0.32544	0.438175	8.53218e-23	5.18905e-21	11	17	17	Brain_Putamen	0.0012352
ENSG00000092036	HAUS4	-4.71236	-0.0217226	2.44868e-06	0.269766	0.370085	3.86453e-22	1.15192e-20	9	10	10	Brain_Cortex	0.00123988
ENSG00000164989	CCDC171	-4.70553	-0.023533	2.53207e-06	0.221303	0.291622	1.68044e-12	3.98436e-11	18	22	22	Brain_Anterior	0.00127236
ENSG00000092036	HAUS4	-4.70528	-0.0194661	2.53512e-06	0.331327	0.436418	8.7336e-20	5.75722e-18	12	20	20	Brain_Anterior	0.00127236
ENSG00000139428	MMAB	4.69875	0.0752449	2.61753e-06	0.0218173	0.0643271	0.00193737	0.00795826	7	7	7	Brain_Anterior	0.00127236
ENSG00000092036	HAUS4	-4.69903	-0.0193677	2.61403e-06	0.333739	0.386178	4.11989e-22	1.54178e-20	13	20	20	Brain_Caudate	0.00127236
ENSG00000010379	SLC6A13	4.70114	0.27632	2.58707e-06	0.00169648	0.0807397	0.0001385	0.000467129	3	4	4	Brain_Cerebellar	0.00127236
ENSG00000092036	HAUS4	-4.70029	-0.0192758	2.59794e-06	0.337048	0.51064	1.19874e-28	8.18457e-27	15	22	22	Brain_Cerebellar	0.00127236
ENSG00000102886	GDPD3	4.69889	0.484072	2.61581e-06	0.000584353	0.306519	1.91918e-15	2.77013e-14	3	21	21	Brain_Cerebellar	0.00127236
ENSG00000092036	HAUS4	-4.69992	-0.0192701	2.60264e-06	0.337198	0.487948	6.47223e-32	2.89677e-30	17	24	24	Brain_Cerebellum	0.00127236
ENSG00000092036	HAUS4	-4.69903	-0.0193352	2.614e-06	0.334796	0.369268	4.94871e-18	2.52603e-16	14	21	21	Brain_Hippocampus	0.00127236
ENSG00000092036	HAUS4	-4.6989	-0.0193666	2.61563e-06	0.333746	0.406356	1.9769e-24	9.38647e-23	12	19	19	Brain_Nucleus	0.00127236
ENSG00000008838	MED24	-4.69771	-0.0373568	2.63093e-06	0.0812258	0.120288	7.26507e-07	4.25313e-06	4	4	4	Brain_Caudate	0.00127378
ENSG00000163131	CTSS	4.69564	0.0329377	2.65773e-06	0.108877	0.228754	2.17154e-11	1.92865e-10	7	11	11	Brain_Cerebellar	0.00127658
ENSG00000092036	HAUS4	-4.69634	-0.0191907	2.64861e-06	0.339359	0.318961	1.04218e-15	3.59181e-14	16	23	23	Brain_Hypothalamus	0.00127658
ENSG00000163131	CTSS	4.69176	0.0401851	2.70871e-06	0.0733235	0.16931	2.51846e-09	2.16422e-08	6	10	10	Brain_Caudate	0.00129595
ENSG00000008838	MED24	-4.68985	-0.0463033	2.73412e-06	0.0531927	0.195927	2.63325e-09	3.66907e-08	4	6	6	Brain_Hippocampus	0.00129788
ENSG00000092036	HAUS4	-4.69018	-0.0189557	2.72968e-06	0.346581	0.426346	1.17831e-16	6.85325e-15	17	25	25	Brain_Spinal	0.00129788
ENSG00000163131	CTSS	4.68301	0.0334995	2.82691e-06	0.104688	0.178605	2.75086e-10	2.33823e-09	7	9	9	Brain_Cortex	0.00132284
ENSG00000250571	GLI4	-4.68277	-0.363472	2.83023e-06	0.000970919	0.0532988	0.00086727	0.00264195	3	6	6	Brain_Cortex	0.00132284
ENSG00000163131	CTSS	4.68456	0.0335107	2.80565e-06	0.104738	0.0861407	8.08215e-05	0.000364597	7	9	9	Brain_Frontal	0.00132284
ENSG00000102882	MAPK3	-4.68322	-0.126673	2.82403e-06	0.0095626	0.0548875	0.00210487	0.00825079	2	3	3	Brain_Hypothalamus	0.00132284
ENSG00000102882	MAPK3	-4.67848	-0.0990585	2.89003e-06	0.0156135	0.114887	0.000103452	0.000689459	2	5	5	Brain_Spinal	0.00134561
ENSG00000101236	RNF24	4.67247	0.0406509	2.97606e-06	0.0754316	0.337591	5.24954e-13	2.2323e-11	3	5	5	Brain_Amygdala	0.00138038
ENSG00000257595	LINC02356	4.66619	0.0709006	3.0684e-06	0.025798	0.0675567	0.000252283	0.000912554	8	8	8	Brain_Caudate	0.0014071
ENSG00000164989	CCDC171	-4.667	-0.0253403	3.05623e-06	0.187267	0.104187	2.35356e-05	0.000152132	12	15	15	Brain_Hippocampus	0.0014071
ENSG00000143603	KCNN3	4.66634	0.096025	3.06607e-06	0.0130871	0.0877071	0.000759767	0.0039209	2	3	3	Brain_Spinal	0.0014071
ENSG00000163131	CTSS	4.66423	0.0330501	3.0978e-06	0.106697	0.0626207	0.000328348	0.00120008	7	11	11	Brain_Nucleus	0.00141524
ENSG00000163131	CTSS	4.66203	0.0330331	3.13113e-06	0.106699	0.152581	1.39294e-07	1.08285e-06	7	11	11	Brain_Putamen	0.00142511
ENSG00000101236	RNF24	4.6605	0.0378777	3.15448e-06	0.0865503	0.151745	6.53023e-06	5.84948e-05	3	5	5	Brain_Spinal	0.00143038
ENSG00000161395	PGAP3	-4.65438	-0.0546183	3.24954e-06	0.0444077	0.125041	2.24254e-06	1.79521e-05	1	1	1	Brain_Hypothalamus	0.00146257
ENSG00000161395	PGAP3	-4.65438	-0.0514233	3.24954e-06	0.0500972	0.14779	1.61845e-08	1.27833e-07	1	1	1	Brain_Nucleus	0.00146257
ENSG00000163346	PBXIP1	4.64648	0.0946631	3.37639e-06	0.0134258	0.0198263	0.0456321	0.0963974	8	8	8	Brain_Nucleus	0.00151406
ENSG00000143603	KCNN3	4.64439	0.0842187	3.41075e-06	0.0168391	0.0766456	4.95027e-05	0.00015614	4	6	6	Brain_Cerebellum	0.00152384
ENSG00000143387	CTSK	4.6425	0.211785	3.44221e-06	0.00256124	0.0392567	0.024397	0.0863799	1	2	2	Brain_Amygdala	0.00153226
ENSG00000203801	LINC00222	-4.63938	-0.0967422	3.4945e-06	0.0142971	0.0485773	0.00201455	0.00597045	2	3	3	Brain_Caudate	0.00153635
ENSG00000124201	ZNFX1	4.63792	0.0647593	3.5194e-06	0.0311539	0.0740037	7.95269e-05	0.0002996	10	12	12	Brain_Cortex	0.00153635
ENSG00000163346	PBXIP1	4.63788	0.0986018	3.52006e-06	0.0123278	0.0395579	0.00931895	0.0296315	7	7	7	Brain_Hypothalamus	0.00153635
ENSG00000257285	AL132780.1	4.63794	0.0637667	3.51905e-06	0.0282937	0.121453	0.000144806	0.00113698	2	4	4	Brain_Substantia	0.00153635
ENSG00000092036	HAUS4	-4.63746	-0.0231661	3.52725e-06	0.230513	0.367678	8.70623e-13	4.31074e-11	5	5	5	Brain_Substantia	0.00153635
ENSG00000163346	PBXIP1	4.64016	0.128569	3.48143e-06	0.00725982	0.0133954	0.00269706	0.00482947	5	5	5	Whole_Blood	0.00153635
ENSG00000239213	NCK1-DT	4.62503	0.148028	3.74553e-06	0.00491093	0.0614908	0.00033723	0.00111851	5	7	7	Brain_Cortex	0.0016256
ENSG00000213190	MLLT11	-4.62065	-0.11163	3.8254e-06	0.00916411	0.0923113	0.000464638	0.00294999	5	8	8	Brain_Amygdala	0.00165436
ENSG00000073711	PPP2R3A	4.61948	0.0726471	3.84697e-06	0.02077	0.0464201	0.00207409	0.00628957	11	11	11	Brain_Nucleus	0.00165779
ENSG00000229453	SPINK8	-4.61561	-0.139646	3.91933e-06	0.00621117	0.0525952	0.00304576	0.0113703	2	2	2	Brain_Hippocampus	0.001683
ENSG00000163346	PBXIP1	4.61311	0.110842	3.96692e-06	0.00964033	0.0307578	0.0221638	0.0548906	4	4	4	Brain_Putamen	0.00169744
ENSG00000161395	PGAP3	-4.61015	-0.0443207	4.02376e-06	0.0630426	0.0660978	0.00575634	0.0257749	5	6	6	Brain_Substantia	0.00171572
ENSG00000120647	CCDC77	4.60827	0.0560831	4.06036e-06	0.0378576	0.34428	1.43021e-17	2.63169e-16	5	10	10	Brain_Cerebellar	0.00171926
ENSG00000131808	FSHB	-4.60835	-0.0511608	4.05885e-06	0.0436446	0.0852594	0.000111745	0.0006178	6	6	6	Brain_Hypothalamus	0.00171926
ENSG00000163346	PBXIP1	4.60652	0.105561	4.09465e-06	0.010604	0.0232163	0.033927	0.0731884	5	5	5	Brain_Caudate	0.00172031
ENSG00000092036	HAUS4	-4.60703	-0.0204319	4.08467e-06	0.28551	0.422635	2.14522e-22	1.11895e-20	21	32	32	Brain_Frontal	0.00172031
ENSG00000164989	CCDC171	-4.60598	-0.0256098	4.10531e-06	0.178157	0.148115	2.35892e-05	0.00023772	10	11	11	Brain_Substantia	0.00172031
ENSG00000163131	CTSS	4.60387	0.0373396	4.14712e-06	0.0820291	0.0916049	7.77275e-05	0.000449427	8	10	10	Brain_Hippocampus	0.00173186
ENSG00000161395	PGAP3	-4.60213	-0.0425543	4.18191e-06	0.0680493	0.0353532	0.00693889	0.0171977	5	7	7	Brain_Cortex	0.0017404
ENSG00000143603	KCNN3	4.60113	0.0595313	4.20195e-06	0.0330277	0.117506	3.42265e-06	2.02582e-05	5	6	6	Brain_Frontal	0.00174278
ENSG00000161395	PGAP3	-4.5993	-0.0413223	4.23917e-06	0.0721457	0.0497664	0.00660817	0.0233816	6	7	7	Brain_Anterior	0.00175224
ENSG00000108306	FBXL20	4.59825	0.308715	4.26064e-06	0.00126275	0.0574707	0.000472152	0.0012635	3	7	7	Brain_Cerebellum	0.00175514
ENSG00000143603	KCNN3	4.59377	0.0829632	4.35312e-06	0.0168541	0.0974684	0.000118323	0.000672661	7	8	8	Brain_Anterior	0.00178718
ENSG00000164989	CCDC171	-4.59305	-0.020003	4.3681e-06	0.288754	0.353752	4.00917e-18	7.90259e-17	9	9	9	Brain_Cerebellar	0.00178729
ENSG00000185344	ATP6V0A2	-4.58699	-0.0342528	4.49682e-06	0.0937756	0.139272	4.49902e-08	3.34179e-07	7	14	14	Brain_Nucleus	0.00183378
ENSG00000278619	MRM1	4.58196	0.113291	4.60629e-06	0.00935579	0.0513967	0.00108009	0.00322705	3	6	6	Brain_Cortex	0.00187214
ENSG00000164989	CCDC171	-4.57716	-0.0272688	4.71341e-06	0.155616	0.226485	2.81343e-11	3.6145e-10	7	7	7	Brain_Frontal	0.00190929
ENSG00000115556	PLCD4	-4.57381	-0.055221	4.78937e-06	0.0364373	0.121944	2.17532e-06	1.3337e-05	8	9	9	Brain_Frontal	0.00193362
ENSG00000203804	ADAMTSL4-AS1	4.57287	0.24801	4.81099e-06	0.00194519	0.0544342	0.000674456	0.00176023	3	5	5	Brain_Cerebellum	0.00193591
ENSG00000092036	HAUS4	-4.57014	-0.0195195	4.87409e-06	0.308119	0.45053	3.1969e-18	3.29955e-16	19	34	34	Brain_Amygdala	0.00195483
ENSG00000164989	CCDC171	-4.56765	-0.0354855	4.93232e-06	0.0911389	0.292637	3.86334e-16	7.62517e-15	5	6	6	Brain_Caudate	0.00196522
ENSG00000143387	CTSK	4.56832	0.0377382	4.91639e-06	0.0775049	0.0905711	1.34848e-05	6.56039e-05	4	10	10	Brain_Nucleus	0.00196522
ENSG00000164989	CCDC171	-4.56543	-0.0279621	4.98469e-06	0.146707	0.253056	1.9362e-09	3.55741e-08	6	6	6	Brain_Spinal	0.00197959
ENSG00000164989	CCDC171	-4.56241	-0.0271032	5.05702e-06	0.156066	0.152529	4.74664e-06	5.16113e-05	6	6	6	Brain_Amygdala	0.00199527
ENSG00000257285	AL132780.1	4.56275	0.059951	5.04874e-06	0.0302407	0.285232	2.71632e-14	5.4181e-13	12	22	22	Brain_Frontal	0.00199527
ENSG00000125779	PANK2	4.5599	0.0603066	5.11788e-06	0.0309403	0.0466442	0.00187	0.0052962	6	7	7	Brain_Cortex	0.00201275
ENSG00000120647	CCDC77	4.55777	0.0503005	5.16996e-06	0.0461308	0.271345	6.90629e-15	1.19188e-13	6	11	11	Brain_Caudate	0.00202622
ENSG00000278619	MRM1	4.55714	0.111901	5.18548e-06	0.00947574	0.0984226	5.45474e-06	2.85971e-05	5	8	8	Brain_Nucleus	0.00202622
ENSG00000197183	NOL4L	4.54989	0.0544203	5.36746e-06	0.0386897	0.105429	6.48478e-18	3.46441e-17	25	35	35	Whole_Blood	0.00209061
ENSG00000164989	CCDC171	-4.54701	-0.0205165	5.4414e-06	0.269047	0.383982	1.48233e-23	3.19462e-22	5	7	7	Brain_Cerebellum	0.00211264
ENSG00000115556	PLCD4	-4.54212	-0.0227302	5.56915e-06	0.210795	0.219907	5.9348e-11	5.01967e-10	5	7	7	Brain_Cerebellar	0.00214478
ENSG00000135913	USP37	-4.54164	-0.030286	5.58195e-06	0.118832	0.135134	5.60187e-07	2.77169e-06	4	6	6	Brain_Cerebellar	0.00214478
ENSG00000135913	USP37	-4.5411	-0.0221759	5.5961e-06	0.223108	0.40443	4.39094e-25	1.08308e-23	4	6	6	Brain_Cerebellum	0.00214478
ENSG00000257285	AL132780.1	4.54049	0.0492962	5.61245e-06	0.0439732	0.283864	1.98583e-16	3.31419e-15	10	19	19	Brain_Cortex	0.00214478
ENSG00000143387	CTSK	4.54149	0.0484158	5.58582e-06	0.0463816	0.0787462	0.000210088	0.00108388	6	10	10	Brain_Hypothalamus	0.00214478
ENSG00000163346	PBXIP1	4.53962	0.140122	5.63553e-06	0.00582871	0.0477898	0.013923	0.0457598	3	3	3	Brain_Spinal	0.00214685
ENSG00000161395	PGAP3	-4.53743	-0.0448025	5.69439e-06	0.0616028	0.0890449	0.000592924	0.00365818	7	11	11	Brain_Amygdala	0.0021625
ENSG00000124214	STAU1	-4.52962	-0.0632512	5.90888e-06	0.028056	0.0215821	0.000135491	0.00028636	6	7	7	Whole_Blood	0.00223696
ENSG00000115556	PLCD4	-4.52717	-0.0234343	5.9778e-06	0.195605	0.215426	1.45916e-12	1.14033e-11	4	6	6	Brain_Cerebellum	0.00225602
ENSG00000115556	PLCD4	-4.52553	-0.0441295	6.02446e-06	0.0555486	0.152109	1.04449e-06	9.15016e-06	4	6	6	Brain_Anterior	0.0022596
ENSG00000154080	CHST9	-4.52578	-0.0315456	6.01724e-06	0.116707	0.229474	2.18185e-13	1.84303e-12	3	3	3	Brain_Cerebellum	0.0022596
ENSG00000257285	AL132780.1	4.51646	0.0698832	6.28831e-06	0.0225155	0.333291	7.96612e-13	3.29216e-11	2	4	4	Brain_Amygdala	0.0023435
ENSG00000124198	ARFGEF2	4.51421	0.0773454	6.35518e-06	0.0171573	0.0476174	0.00223824	0.00657091	4	5	5	Brain_Caudate	0.0023435
ENSG00000198198	SZT2	4.5144	0.0670047	6.3497e-06	0.0232383	0.0229299	0.0487041	0.120022	6	6	6	Brain_Hypothalamus	0.0023435
ENSG00000143603	KCNN3	4.51652	0.0620098	6.28631e-06	0.0293846	0.102695	2.04086e-05	0.000105836	7	9	9	Brain_Putamen	0.0023435
ENSG00000120647	CCDC77	4.51543	0.069415	6.31889e-06	0.0236737	0.255001	2.18399e-12	3.60678e-11	3	7	7	Brain_Putamen	0.0023435
ENSG00000239213	NCK1-DT	4.51393	0.089097	6.36384e-06	0.012645	0.0153654	0.00130458	0.00243998	7	11	11	Whole_Blood	0.0023435
ENSG00000154080	CHST9	-4.51031	-0.033214	6.4734e-06	0.105057	0.151535	1.01373e-07	5.58559e-07	3	3	3	Brain_Cerebellar	0.00237664
ENSG00000164989	CCDC171	-4.50483	-0.0363828	6.64271e-06	0.0836183	0.293607	8.25242e-17	1.77958e-15	5	6	6	Brain_Nucleus	0.00243145
ENSG00000115556	PLCD4	-4.50155	-0.048998	6.74603e-06	0.0442007	0.131541	9.08145e-08	5.46788e-07	4	6	6	Brain_Cortex	0.00246186
ENSG00000270361	AL451085.1	4.50038	0.152235	6.78319e-06	0.00485035	0.0561486	0.00159254	0.00432426	2	2	2	Brain_Cerebellar	0.00246801
ENSG00000158106	RHPN1	-4.49962	-0.195591	6.8074e-06	0.00279662	0.0758191	0.00180497	0.00827213	3	8	8	Brain_Spinal	0.00246942
ENSG00000137720	C11orf1	-4.49608	-0.042125	6.9219e-06	0.0618142	0.138326	5.91997e-07	4.1395e-06	4	6	6	Brain_Putamen	0.00249699
ENSG00000164989	CCDC171	-4.496	-0.0370195	6.9245e-06	0.0803923	0.322701	6.52498e-16	1.70362e-14	5	6	6	Brain_Putamen	0.00249699
ENSG00000178252	WDR6	-4.49527	-0.0214112	6.94804e-06	0.232071	0.217121	1.91428e-12	2.0706e-11	6	8	8	Brain_Cortex	0.00249807
ENSG00000088305	DNMT3B	4.49374	0.0569409	6.99828e-06	0.0340206	0.0516599	0.0024873	0.00802212	13	14	14	Brain_Frontal	0.00250871
ENSG00000275371	AC012645.4	-4.48864	-2.70624	7.16802e-06	1.9598e-05	0.16569	5.77192e-08	6.46424e-07	1	11	11	Brain_Hippocampus	0.00254701
ENSG00000275371	AC012645.4	-4.48864	-2.45874	7.16802e-06	2.37421e-05	0.158561	7.54708e-08	8.07991e-07	1	11	11	Brain_Hypothalamus	0.00254701
ENSG00000149925	ALDOA	-4.48864	-1.33623	7.16802e-06	8.03858e-05	0.0256726	0.0227353	0.0522849	1	7	7	Brain_Nucleus	0.00254701
ENSG00000115896	PLCL1	-4.48648	-0.0238885	7.24111e-06	0.186231	0.219104	8.76676e-38	1.05949e-36	18	19	19	Whole_Blood	0.00256548
ENSG00000115556	PLCD4	-4.48576	-0.0508087	7.26531e-06	0.0407309	0.0711282	0.000438819	0.00208088	3	5	5	Brain_Hypothalamus	0.00256658
ENSG00000143387	CTSK	4.48426	0.0198881	7.31664e-06	0.269231	0.474115	1.03616e-30	4.23152e-29	7	16	16	Brain_Cerebellum	0.00257722
ENSG00000125779	PANK2	4.48333	0.11295	7.3486e-06	0.00884119	0.0386657	0.00599594	0.01583	4	5	5	Brain_Caudate	0.00258099
ENSG00000173992	CCS	4.4826	0.206189	7.37387e-06	0.00250786	0.0797796	6.60054e-05	0.000269995	3	3	3	Brain_Caudate	0.00258241
ENSG00000163131	CTSS	4.48195	0.0303632	7.39649e-06	0.115448	0.0851424	1.28729e-14	5.74891e-14	9	14	14	Whole_Blood	0.00258289
ENSG00000143418	CERS2	4.47721	0.0736097	7.56254e-06	0.0201413	0.3557	1.60259e-21	2.86542e-20	10	11	11	Brain_Cerebellum	0.0026333
ENSG00000120647	CCDC77	4.47509	0.0407944	7.63806e-06	0.0672575	0.203213	4.82727e-07	7.51445e-06	6	11	11	Brain_Substantia	0.002652
ENSG00000120647	CCDC77	4.47303	0.0543258	7.71202e-06	0.0378377	0.162215	2.13908e-09	1.61431e-08	4	10	10	Brain_Cortex	0.00267005
ENSG00000120647	CCDC77	4.46867	0.0745619	7.87085e-06	0.0201	0.317934	6.21301e-12	1.75308e-10	3	6	6	Brain_Spinal	0.0027173
ENSG00000124228	DDX27	4.46794	0.0772508	7.89763e-06	0.01849	0.0315214	0.018746	0.0400013	6	6	6	Brain_Cerebellar	0.00271882
ENSG00000143387	CTSK	4.465	0.0195246	8.00685e-06	0.276921	0.427745	9.88382e-23	3.27714e-21	7	15	15	Brain_Cerebellar	0.00274863
ENSG00000143452	HORMAD1	4.46341	0.0492606	8.0666e-06	0.0455441	0.0311627	0.0480021	0.128235	7	12	12	Brain_Spinal	0.00276134
ENSG00000120647	CCDC77	4.46079	0.0660246	8.16588e-06	0.0254054	0.175767	1.2553e-07	1.35049e-06	2	6	6	Brain_Anterior	0.00278748
ENSG00000120647	CCDC77	4.45963	0.0674171	8.21005e-06	0.0243708	0.156959	3.35866e-06	3.79031e-05	3	7	7	Brain_Amygdala	0.00279256
ENSG00000185909	KLHDC8B	-4.4592	-0.134916	8.22673e-06	0.00622359	0.0276707	0.0277984	0.056938	1	1	1	Brain_Cerebellar	0.00279256
ENSG00000120647	CCDC77	4.4536	0.0517648	8.44407e-06	0.0412689	0.147884	8.99172e-09	4.74115e-08	7	22	22	Brain_Cerebellum	0.00285606
ENSG00000144580	CNOT9	-4.45318	-0.023639	8.46079e-06	0.189141	0.220532	4.74312e-38	5.80169e-37	5	6	6	Whole_Blood	0.00285606
ENSG00000173421	CCDC36	4.45179	0.0446714	8.51568e-06	0.0524255	0.0647555	0.000811863	0.00358249	6	8	8	Brain_Hypothalamus	0.00286662
ENSG00000258983	AL162171.2	-4.44702	-0.0198834	8.7069e-06	0.271132	0.496466	1.43664e-27	8.35261e-26	2	3	3	Brain_Cerebellar	0.00291485
ENSG00000213578	CPLX3	4.44761	0.150213	8.683e-06	0.00528907	0.0199564	0.000244269	0.000501552	8	10	10	Whole_Blood	0.00291485
ENSG00000258983	AL162171.2	-4.44593	-0.0203063	8.75133e-06	0.259806	0.306246	1.81378e-11	4.70457e-10	2	3	3	Brain_Spinal	0.0029189
ENSG00000125779	PANK2	-4.44554	-0.115055	8.76705e-06	0.00737302	0.0103936	0.00826995	0.013847	4	10	10	Whole_Blood	0.0029189
ENSG00000258983	AL162171.2	-4.44419	-0.020318	8.82254e-06	0.259267	0.21108	4.33263e-08	7.39716e-07	2	3	3	Brain_Amygdala	0.00292669
ENSG00000258983	AL162171.2	-4.44321	-0.0196399	8.8627e-06	0.277334	0.573198	3.90122e-40	4.24303e-38	2	3	3	Brain_Cerebellum	0.00292669
ENSG00000143603	KCNN3	4.44375	0.0464316	8.84023e-06	0.0506472	0.139106	5.47186e-07	4.97932e-06	7	8	8	Brain_Hypothalamus	0.00292669
ENSG00000258983	AL162171.2	-4.44249	-0.0203427	8.89244e-06	0.258404	0.221069	1.87099e-09	2.83674e-08	2	3	3	Brain_Anterior	0.00292855
ENSG00000261799	AC007406.5	4.44187	0.221037	8.91811e-06	0.00215904	0.0372968	0.0116276	0.0358175	2	3	3	Brain_Hypothalamus	0.00292907
ENSG00000143387	CTSK	4.43888	0.069302	9.0429e-06	0.0214715	0.0257945	0.03642	0.0847714	3	6	6	Brain_Putamen	0.00294617
ENSG00000173531	MST1	4.43947	0.0328547	9.01818e-06	0.0947967	0.0342765	1.39979e-06	3.59787e-06	8	16	16	Whole_Blood	0.00294617
ENSG00000059691	GATB	-4.43926	-0.0430959	9.02676e-06	0.0612321	0.135633	5.9742e-23	4.06393e-22	12	17	17	Whole_Blood	0.00294617
ENSG00000198064	NPIPB13	-4.43758	-0.10825	9.0978e-06	0.0111128	0.024918	0.0397928	0.10098	4	14	14	Brain_Hypothalamus	0.00295613
ENSG00000258983	AL162171.2	-4.43403	-0.0229094	9.24896e-06	0.202848	0.205081	9.25958e-12	9.2662e-11	1	2	2	Brain_Cortex	0.00297344
ENSG00000258983	AL162171.2	-4.43403	-0.0225889	9.24896e-06	0.208645	0.247768	1.03075e-11	2.15649e-10	1	4	4	Brain_Hippocampus	0.00297344
ENSG00000258983	AL162171.2	-4.43403	-0.0226632	9.24896e-06	0.207279	0.299289	1.17508e-14	3.51862e-13	1	2	2	Brain_Hypothalamus	0.00297344
ENSG00000258983	AL162171.2	-4.43403	-0.0226693	9.24896e-06	0.207169	0.235838	2.37904e-13	3.49225e-12	1	2	2	Brain_Nucleus	0.00297344
ENSG00000124214	STAU1	4.42743	0.0849759	9.53646e-06	0.0149723	0.0248472	0.0250608	0.056864	5	7	7	Brain_Nucleus	0.00305778
ENSG00000164053	ATRIP	-4.42667	-0.0848538	9.56976e-06	0.01529	0.0728267	1.20809e-12	4.81914e-12	12	22	22	Whole_Blood	0.00306038
ENSG00000143603	KCNN3	4.4251	0.116075	9.63976e-06	0.00798205	0.085438	8.66954e-05	0.000302038	3	3	3	Brain_Cerebellar	0.00307299
ENSG00000120647	CCDC77	4.42465	0.0394711	9.65976e-06	0.0703582	0.169896	1.09427e-09	1.00983e-08	10	22	22	Brain_Nucleus	0.00307299
ENSG00000131771	PPP1R1B	-4.42334	-0.106747	9.71866e-06	0.0108394	0.025252	0.038471	0.0981893	3	3	3	Brain_Hypothalamus	0.00308366
ENSG00000108443	RPS6KB1	4.42148	0.101719	9.80282e-06	0.0105954	0.0287656	0.0140866	0.0282904	4	4	4	Brain_Cerebellum	0.00310226
ENSG00000177479	ARIH2	4.41986	0.0973886	9.87658e-06	0.0120446	0.0393853	0.00947744	0.0300622	3	4	4	Brain_Hypothalamus	0.00311749
ENSG00000073711	PPP2R3A	4.41887	0.071726	9.92171e-06	0.0193511	0.0430919	0.0058421	0.0140346	10	12	12	Brain_Cerebellar	0.00312362
ENSG00000115556	PLCD4	-4.41767	-0.0903262	9.97706e-06	0.012387	0.0754509	0.0031004	0.0154114	3	3	3	Brain_Substantia	0.00313293
ENSG00000115596	WNT6	4.41682	0.125546	1.00165e-05	0.00743479	0.0119504	0.00461378	0.00801964	3	3	3	Whole_Blood	0.0031372
ENSG00000120647	CCDC77	4.41045	0.0501919	1.03157e-05	0.043175	0.329736	2.68638e-16	1.00056e-14	6	12	12	Brain_Hypothalamus	0.00322262
ENSG00000178252	WDR6	-4.40634	-0.0300237	1.05131e-05	0.118565	0.0430182	0.00664969	0.0222741	4	4	4	Brain_Hypothalamus	0.00327586
ENSG00000172209	GPR22	4.4024	0.269482	1.07059e-05	0.00150463	0.0487181	0.00132044	0.00326817	7	8	8	Brain_Cerebellum	0.00332429
ENSG00000143387	CTSK	4.40205	0.0747702	1.07232e-05	0.0181266	0.0769683	0.00166028	0.00769646	3	6	6	Brain_Spinal	0.00332429
ENSG00000108306	FBXL20	4.39884	0.382142	1.08833e-05	0.000766165	0.0448119	0.0055852	0.016317	3	7	7	Brain_Putamen	0.00336532
ENSG00000109686	SH3D19	-4.3947	-0.0356292	1.10926e-05	0.0873191	0.455304	1.34149e-24	5.52459e-23	5	7	7	Brain_Cerebellar	0.00342134
ENSG00000258983	AL162171.2	-4.38964	-0.0208648	1.1354e-05	0.238353	0.417858	1.72598e-21	9.17795e-20	5	8	8	Brain_Putamen	0.00349309
ENSG00000118689	FOXO3	4.38636	0.204044	1.15265e-05	0.00288335	0.028915	0.0155449	0.0374433	5	5	5	Brain_Nucleus	0.0035372
ENSG00000108443	RPS6KB1	4.38443	0.0988416	1.16291e-05	0.0110336	0.020904	0.0386095	0.0793778	4	4	4	Brain_Cortex	0.00355564
ENSG00000115556	PLCD4	-4.38413	-0.0987983	1.16451e-05	0.010208	0.0747541	0.000380444	0.00184451	3	3	3	Brain_Hippocampus	0.00355564
ENSG00000108443	RPS6KB1	4.3808	0.253276	1.18246e-05	0.00167577	0.028546	0.0407838	0.111975	2	2	2	Brain_Anterior	0.0035929
ENSG00000258983	AL162171.2	-4.37786	-0.0168907	1.19852e-05	0.360565	0.370863	4.47665e-21	1.5151e-19	13	19	19	Brain_Caudate	0.0035929
ENSG00000154080	CHST9	4.37651	0.0893687	1.20595e-05	0.0137846	0.0286537	0.018298	0.0422083	1	2	2	Brain_Caudate	0.0035929
ENSG00000258983	AL162171.2	-4.37773	-0.0172355	1.19919e-05	0.346148	0.209758	1.85694e-10	2.14287e-09	11	16	16	Brain_Frontal	0.0035929
ENSG00000154080	CHST9	4.37651	0.0939954	1.20595e-05	0.012461	0.091581	7.79035e-05	0.000450319	1	2	2	Brain_Hippocampus	0.0035929
ENSG00000125686	MED1	4.37933	0.193769	1.19044e-05	0.00282414	0.0293369	0.0255308	0.0695698	1	7	7	Brain_Hypothalamus	0.0035929
ENSG00000154080	CHST9	4.37651	0.0898507	1.20595e-05	0.0136371	0.157924	8.05765e-08	8.57463e-07	1	2	2	Brain_Hypothalamus	0.0035929
ENSG00000273486	AC096992.2	4.37943	0.0258033	1.18993e-05	0.162739	0.254733	2.25216e-12	3.70431e-11	15	19	19	Brain_Putamen	0.0035929
ENSG00000154080	CHST9	4.37651	0.1186	1.20595e-05	0.00782706	0.13621	5.32861e-05	0.000483196	1	1	1	Brain_Substantia	0.0035929
ENSG00000143387	CTSK	4.37636	0.0813838	1.20678e-05	0.0153477	0.0857894	0.00156426	0.0087296	3	5	5	Brain_Substantia	0.0035929
ENSG00000174483	BBS1	4.37592	0.0352614	1.20923e-05	0.0811052	0.105125	7.27467e-18	3.87914e-17	8	8	8	Whole_Blood	0.0035929
ENSG00000125779	PANK2	4.37191	0.151692	1.23166e-05	0.00453284	0.0320827	0.0107542	0.0269614	3	4	4	Brain_Nucleus	0.00365061
ENSG00000154080	CHST9	4.3712	0.0826176	1.23564e-05	0.016089	0.212617	4.98962e-12	6.2152e-11	2	3	3	Brain_Nucleus	0.0036535
ENSG00000154080	CHST9	4.36739	0.123896	1.25743e-05	0.00714139	0.0602397	0.00273241	0.0107833	2	3	3	Brain_Anterior	0.0037089
ENSG00000140497	SCAMP2	4.36674	0.0796243	1.26114e-05	0.0172208	0.0467435	0.00405744	0.0123945	8	10	10	Brain_Frontal	0.00371085
ENSG00000124214	STAU1	4.36617	0.0788151	1.26443e-05	0.0170195	0.0355269	0.0324226	0.109366	5	8	8	Brain_Amygdala	0.00371152
ENSG00000115556	PLCD4	-4.36295	-0.119425	1.2832e-05	0.00692766	0.0191461	0.0495474	0.103324	2	2	2	Brain_Nucleus	0.00375756
ENSG00000178252	WDR6	-4.36122	-0.020284	1.29338e-05	0.24397	0.241804	4.83294e-12	6.92545e-11	9	12	12	Brain_Frontal	0.00377825
ENSG00000179152	TCAIM	4.3595	0.034248	1.30362e-05	0.0891074	0.125176	3.44958e-21	2.16612e-20	7	7	7	Whole_Blood	0.00379904
ENSG00000143603	KCNN3	4.35673	0.0505878	1.32022e-05	0.0410453	0.101603	3.77532e-06	2.04109e-05	7	8	8	Brain_Nucleus	0.0038382
ENSG00000176956	LY6H	-4.35577	-0.0590817	1.32599e-05	0.0302293	0.191889	1.68439e-10	1.69756e-09	9	20	20	Brain_Caudate	0.00384578
ENSG00000178252	WDR6	-4.3483	-0.0201771	1.37198e-05	0.245238	0.19967	2.62676e-11	2.98923e-10	9	12	12	Brain_Nucleus	0.0039697
ENSG00000275720	AC243830.2	-4.3422	-0.0302669	1.41064e-05	0.118876	0.0902949	0.000217307	0.00115542	4	5	5	Brain_Anterior	0.00402267
ENSG00000257285	AL132780.1	4.34176	0.0402488	1.41346e-05	0.0612278	0.34297	2.99289e-19	8.09555e-18	9	13	13	Brain_Caudate	0.00402267
ENSG00000177352	CCDC71	-4.34364	-0.0198574	1.40144e-05	0.265576	0.381779	8.34407e-20	1.98384e-18	15	17	17	Brain_Cerebellar	0.00402267
ENSG00000143418	CERS2	4.34236	0.152341	1.4096e-05	0.00437272	0.0979045	2.48754e-05	9.54195e-05	3	5	5	Brain_Cerebellar	0.00402267
ENSG00000149300	C11orf52	-4.34271	-0.609818	1.40733e-05	0.000306757	0.0225168	0.0317526	0.0668116	1	2	2	Brain_Cortex	0.00402267
ENSG00000143379	SETDB1	-4.3432	-0.584877	1.40424e-05	0.000289605	0.0285889	0.0275106	0.0739959	2	2	2	Brain_Hypothalamus	0.00402267
ENSG00000257285	AL132780.1	4.34358	0.0408812	1.40182e-05	0.0593578	0.15228	9.40911e-09	7.67071e-08	9	12	12	Brain_Nucleus	0.00402267
ENSG00000139428	MMAB	4.33883	0.0437266	1.43245e-05	0.0550116	0.0859825	0.00010417	0.000461707	4	4	4	Brain_Putamen	0.00406718
ENSG00000257285	AL132780.1	4.33791	0.0398159	1.43842e-05	0.0625015	0.208322	3.96398e-10	4.63026e-09	8	12	12	Brain_Putamen	0.00406779
ENSG00000257285	AL132780.1	4.33721	0.104945	1.44305e-05	0.00929318	0.031004	0.0485836	0.129606	1	2	2	Brain_Spinal	0.00406779
ENSG00000174516	PELI3	4.33725	0.0445519	1.44278e-05	0.050213	0.0793923	1.07945e-13	4.56396e-13	5	5	5	Whole_Blood	0.00406779
ENSG00000203801	LINC00222	-4.33675	-0.172839	1.44605e-05	0.00401408	0.0146794	0.00167889	0.00309085	3	3	3	Whole_Blood	0.00406779
ENSG00000173992	CCS	4.33572	0.0696931	1.45282e-05	0.0207231	0.104029	1.79056e-05	9.41053e-05	15	17	17	Brain_Putamen	0.0040774
ENSG00000108443	RPS6KB1	4.33483	0.0681723	1.45871e-05	0.0232951	0.0246965	0.037807	0.0747683	7	11	11	Brain_Cerebellar	0.0040845
ENSG00000115524	SF3B1	-4.33096	-0.0584375	1.48458e-05	0.0301293	0.0503483	0.00326488	0.0101452	7	7	7	Brain_Putamen	0.00414736
ENSG00000173064	HECTD4	-4.32972	-0.0352968	1.49298e-05	0.0861438	0.103401	0.00024109	0.00144447	15	19	19	Brain_Spinal	0.00416128
ENSG00000163344	PMVK	-4.32841	-0.0833477	1.50191e-05	0.0151235	0.0641168	0.000367637	0.00128313	4	4	4	Brain_Caudate	0.00417657
ENSG00000115524	SF3B1	-4.32523	-0.0587323	1.52373e-05	0.0297524	0.122764	1.98466e-07	8.84829e-07	7	7	7	Brain_Cerebellum	0.00422758
ENSG00000115524	SF3B1	-4.32305	-0.0588167	1.53889e-05	0.0296405	0.0406238	0.0143643	0.0457174	7	7	7	Brain_Anterior	0.00425023
ENSG00000143603	KCNN3	4.32339	0.0503267	1.53651e-05	0.0407383	0.0625015	0.000300128	0.00100546	8	10	10	Brain_Cortex	0.00425023
ENSG00000178252	WDR6	-4.3173	-0.0284699	1.5795e-05	0.127337	0.205931	9.27169e-10	1.40907e-08	4	5	5	Brain_Hippocampus	0.00434266
ENSG00000115524	SF3B1	-4.31773	-0.0594096	1.57641e-05	0.0289788	0.0617849	0.00108141	0.00460735	7	7	7	Brain_Hypothalamus	0.00434266
ENSG00000198064	NPIPB13	-4.31478	-0.109642	1.59765e-05	0.0101272	0.020361	0.0471677	0.0979764	3	10	10	Brain_Caudate	0.00435318
ENSG00000163344	PMVK	-4.31553	-0.0884721	1.59219e-05	0.0133507	0.0335707	0.00854821	0.0206905	4	4	4	Brain_Cortex	0.00435318
ENSG00000178252	WDR6	-4.31494	-0.0278827	1.59649e-05	0.132581	0.219584	1.16035e-10	1.46946e-09	4	5	5	Brain_Putamen	0.00435318
ENSG00000115524	SF3B1	-4.31578	-0.0597519	1.5904e-05	0.0286158	0.0711289	0.00253829	0.0110392	6	6	6	Brain_Spinal	0.00435318
ENSG00000163344	PMVK	-4.3134	-0.0851575	1.60761e-05	0.0143922	0.039649	0.0103463	0.0329493	4	4	4	Brain_Hippocampus	0.00437049
ENSG00000115524	SF3B1	-4.31268	-0.0597101	1.6129e-05	0.0286278	0.0241658	0.0271645	0.0610493	6	6	6	Brain_Nucleus	0.0043751
ENSG00000275720	AC243830.2	-4.30612	-0.0303037	1.66145e-05	0.117061	0.292173	2.77795e-14	5.81139e-13	5	10	10	Brain_Putamen	0.00449675
ENSG00000074582	BCS1L	-4.30474	-0.146029	1.67181e-05	0.00449354	0.0242754	0.0242765	0.046217	4	5	5	Brain_Cerebellum	0.00451474
ENSG00000163344	PMVK	-4.30153	-0.0655255	1.69623e-05	0.0241596	0.0248271	0.0401609	0.101659	4	4	4	Brain_Hypothalamus	0.00457052
ENSG00000124214	STAU1	4.2994	0.080014	1.71263e-05	0.0159898	0.04603	0.00496198	0.0172835	5	7	7	Brain_Hypothalamus	0.00460451
ENSG00000120647	CCDC77	4.29646	0.0555534	1.73549e-05	0.0336632	0.257878	7.34173e-13	1.19112e-11	6	11	11	Brain_Frontal	0.00464622
ENSG00000177479	ARIH2	4.29642	0.0629679	1.73579e-05	0.0275588	0.068443	0.000568725	0.00213856	3	3	3	Brain_Putamen	0.00464622
ENSG00000143603	KCNN3	4.29526	0.0651516	1.74488e-05	0.0241281	0.134792	1.87099e-05	0.000176499	3	4	4	Brain_Amygdala	0.00466028
ENSG00000079616	KIF22	4.29006	0.533722	1.78625e-05	0.000338651	0.0296178	0.0127136	0.0258221	1	2	2	Brain_Cerebellum	0.00476031
ENSG00000174939	ASPHD1	4.28947	0.0568357	1.79097e-05	0.0340131	0.106432	1.41423e-05	7.59378e-05	2	4	4	Brain_Putamen	0.00476244
ENSG00000174080	CTSF	-4.28262	-0.027143	1.84702e-05	0.133827	0.229108	4.05365e-11	5.50413e-10	4	5	5	Brain_Putamen	0.00489008
ENSG00000173531	MST1	4.28291	0.0302269	1.84464e-05	0.103938	0.129059	3.60978e-05	0.000267942	9	18	18	Brain_Spinal	0.00489008
ENSG00000163131	CTSS	4.28138	0.0425153	1.85734e-05	0.0542671	0.0566697	0.00659511	0.028839	8	12	12	Brain_Amygdala	0.00490673
ENSG00000173992	CCS	4.27991	0.055398	1.86966e-05	0.0327136	0.0691767	0.000138927	0.000499061	16	19	19	Brain_Cortex	0.00490992
ENSG00000174080	CTSF	-4.27962	-0.0296555	1.87213e-05	0.111855	0.0924657	4.29336e-05	0.000205122	4	6	6	Brain_Frontal	0.00490992
ENSG00000163344	PMVK	-4.28008	-0.0938438	1.86827e-05	0.0116742	0.197727	3.3629e-11	3.76555e-10	3	3	3	Brain_Nucleus	0.00490992
ENSG00000174939	ASPHD1	4.27931	0.0591923	1.87471e-05	0.0311752	0.0381041	0.00536982	0.0146233	3	4	4	Brain_Nucleus	0.00490992
ENSG00000174080	CTSF	-4.27866	-0.0294202	1.88021e-05	0.113643	0.0876993	0.000270632	0.0014089	4	6	6	Brain_Anterior	0.00491374
ENSG00000174080	CTSF	-4.27736	-0.023934	1.8912e-05	0.171761	0.253099	7.6729e-14	1.16697e-12	4	4	4	Brain_Caudate	0.00493185
ENSG00000174080	CTSF	-4.27578	-0.0291796	1.90466e-05	0.115445	0.0676883	0.00290466	0.0143307	4	5	5	Brain_Amygdala	0.00495631
ENSG00000174080	CTSF	-4.27429	-0.0289796	1.91751e-05	0.116867	0.148181	1.20522e-08	8.21809e-08	4	5	5	Brain_Cortex	0.00497909
ENSG00000267724	AC012254.3	4.27121	0.210604	1.94414e-05	0.0022224	0.0626847	0.000832601	0.00240689	5	6	6	Brain_Cerebellar	0.00503356
ENSG00000143603	KCNN3	4.27091	0.0416104	1.94677e-05	0.0584138	0.116258	7.41061e-06	5.34939e-05	7	9	9	Brain_Hippocampus	0.00503356
ENSG00000108342	CSF3	-4.26872	-0.179512	1.96598e-05	0.00285615	0.0363917	0.020642	0.0623296	2	2	2	Brain_Anterior	0.00507243
ENSG00000198064	NPIPB13	-4.26719	-0.0784378	1.97949e-05	0.0197416	0.062431	0.000853822	0.00307087	4	14	14	Brain_Frontal	0.00509648
ENSG00000185614	INKA1	-4.26515	-0.737913	1.99766e-05	0.000168657	0.0417761	0.00352516	0.0100934	1	3	3	Brain_Nucleus	0.00511078
ENSG00000108342	CSF3	-4.26525	-0.192235	1.99677e-05	0.0024788	0.0352987	0.0141487	0.0369698	2	2	2	Brain_Putamen	0.00511078
ENSG00000185614	INKA1	-4.26515	-2.17094	1.99766e-05	1.94858e-05	0.0246245	0.0409935	0.0941118	1	3	3	Brain_Putamen	0.00511078
ENSG00000177479	ARIH2	4.26361	0.0564117	2.01147e-05	0.0339437	0.0336816	0.00843786	0.0204565	6	6	6	Brain_Cortex	0.00512796
ENSG00000164889	SLC4A2	-4.26346	-0.0546528	2.01282e-05	0.0330463	0.0321012	0.0447084	0.120796	5	5	5	Brain_Spinal	0.00512796
ENSG00000163344	PMVK	-4.26264	-0.0888347	2.0203e-05	0.0129147	0.0293736	0.0379306	0.105301	3	4	4	Brain_Anterior	0.00513625
ENSG00000174939	ASPHD1	4.2572	0.131983	2.07e-05	0.00622546	0.0656513	0.000894129	0.00391311	2	3	3	Brain_Hippocampus	0.00525161
ENSG00000173531	MST1	4.25541	0.0223239	2.08662e-05	0.188203	0.142855	5.53264e-08	3.86267e-07	15	25	25	Brain_Caudate	0.00528276
ENSG00000174939	ASPHD1	4.25408	0.143126	2.09907e-05	0.00528677	0.110498	9.47789e-06	6.72063e-05	2	3	3	Brain_Hypothalamus	0.00530323
ENSG00000140497	SCAMP2	4.25273	0.067927	2.11179e-05	0.0233182	0.0333072	0.0189655	0.0554474	5	7	7	Brain_Hippocampus	0.00531742
ENSG00000108443	RPS6KB1	4.25256	0.102616	2.11344e-05	0.00967525	0.0353115	0.00740458	0.0193757	4	4	4	Brain_Nucleus	0.00531742
ENSG00000125779	PANK2	4.25178	0.0774646	2.12079e-05	0.0174839	0.0493056	0.00361173	0.0111023	5	6	6	Brain_Putamen	0.0053249
ENSG00000174080	CTSF	-4.2512	-0.0251008	2.12627e-05	0.153909	0.124848	1.61574e-06	7.45419e-06	6	9	9	Brain_Cerebellar	0.00532765
ENSG00000135913	USP37	4.24983	0.167625	2.1393e-05	0.00339071	0.0955525	0.000428472	0.00238573	3	3	3	Brain_Spinal	0.00534925
ENSG00000114054	PCCB	4.24767	0.249833	2.16009e-05	0.00148249	0.056486	4.66808e-10	1.58615e-09	5	8	8	Whole_Blood	0.00539015
ENSG00000174939	ASPHD1	4.24707	0.153812	2.16582e-05	0.00456384	0.0823729	0.000424259	0.00209738	2	2	2	Brain_Anterior	0.00539337
ENSG00000129351	ILF3	-4.24627	-0.305546	2.17358e-05	0.00099022	0.0322566	0.0191025	0.0545088	4	4	4	Brain_Hypothalamus	0.00540163
ENSG00000151247	EIF4E	4.23891	0.0357748	2.24604e-05	0.0751527	0.257112	8.03861e-13	8.52577e-12	5	5	5	Brain_Cerebellar	0.00555898
ENSG00000258789	AL162171.1	4.23914	0.094208	2.24379e-05	0.0123411	0.148657	2.27243e-05	0.000229454	2	4	4	Brain_Substantia	0.00555898
ENSG00000173402	DAG1	-4.2359	-0.197971	2.27636e-05	0.00247711	0.0450747	0.00224224	0.00624429	4	5	5	Brain_Cortex	0.00562175
ENSG00000174080	CTSF	-4.23548	-0.0222714	2.28066e-05	0.194367	0.222122	1.45047e-12	1.9259e-11	6	7	7	Brain_Nucleus	0.00562175
ENSG00000143387	CTSK	4.23416	0.0772181	2.29411e-05	0.0157146	0.107289	1.75052e-05	0.000116748	4	7	7	Brain_Hippocampus	0.00564346
ENSG00000177479	ARIH2	4.23254	0.069566	2.31071e-05	0.0229273	0.0284373	0.0256925	0.062806	3	3	3	Brain_Frontal	0.0056728
ENSG00000226239	AL031658.1	-4.23206	-0.457166	2.31563e-05	0.000542593	0.128609	1.57048e-06	1.2938e-05	2	2	2	Brain_Hypothalamus	0.00567343
ENSG00000174939	ASPHD1	4.22879	0.0642599	2.34952e-05	0.025939	0.0684895	0.00307515	0.012982	2	2	2	Brain_Spinal	0.00574489
ENSG00000261033	AC005730.2	4.22146	0.0229141	2.4272e-05	0.189938	0.22533	6.16113e-11	1.08368e-09	8	9	9	Brain_Hypothalamus	0.00592291
ENSG00000239213	NCK1-DT	4.2194	0.0974174	2.44952e-05	0.0094077	0.0939337	4.80598e-05	0.000229433	7	10	10	Brain_Putamen	0.0059654
ENSG00000169359	SLC33A1	4.2188	0.0679038	2.45611e-05	0.0203896	0.0480605	0.00466771	0.0165566	5	5	5	Brain_Hippocampus	0.00596947
ENSG00000115524	SF3B1	-4.21783	-0.0721633	2.46661e-05	0.0187885	0.0730077	0.000138833	0.000532337	4	4	4	Brain_Caudate	0.00598304
ENSG00000144401	METTL21A	4.21559	0.129681	2.49127e-05	0.00563396	0.0291097	0.0261161	0.0708918	3	5	5	Brain_Hypothalamus	0.0060308
ENSG00000143379	SETDB1	-4.21474	-0.0973681	2.50069e-05	0.0100364	0.0237309	6.23013e-05	0.00013666	7	7	7	Whole_Blood	0.00604158
ENSG00000125779	PANK2	4.21428	0.106602	2.50576e-05	0.00878419	0.0514983	0.0057084	0.0205779	6	9	9	Brain_Anterior	0.00604181
ENSG00000125779	PANK2	4.21374	0.108174	2.51181e-05	0.0084844	0.0596827	0.00526888	0.0238102	5	8	8	Brain_Amygdala	0.0060444
ENSG00000075790	BCAP29	4.20695	0.0608669	2.58841e-05	0.0219426	0.114346	1.41933e-06	7.91625e-06	4	4	4	Brain_Caudate	0.00620416
ENSG00000174939	ASPHD1	4.20697	0.0681579	2.58818e-05	0.0228212	0.143701	3.19396e-05	0.000310599	3	5	5	Brain_Substantia	0.00620416
ENSG00000178252	WDR6	-4.20166	-0.0192308	2.64964e-05	0.253217	0.0763793	0.000702963	0.00328211	9	12	12	Brain_Anterior	0.00633843
ENSG00000120647	CCDC77	4.20065	0.0336858	2.66154e-05	0.0869317	0.14712	6.58295e-25	4.89129e-24	15	23	23	Whole_Blood	0.00635438
ENSG00000115524	SF3B1	-4.19279	-0.0842564	2.75544e-05	0.0135953	0.0553977	0.000680818	0.00211446	3	3	3	Brain_Cortex	0.00656566
ENSG00000239213	NCK1-DT	4.18941	0.127953	2.79679e-05	0.00534711	0.10579	5.82778e-05	0.000354375	6	8	8	Brain_Anterior	0.00665117
ENSG00000174080	CTSF	-4.18802	-0.0270265	2.81404e-05	0.128928	0.124215	3.44002e-06	2.6607e-05	6	7	7	Brain_Hippocampus	0.00667912
ENSG00000115524	SF3B1	-4.18291	-0.10639	2.87799e-05	0.00848243	0.084625	9.40225e-05	0.000325527	1	1	1	Brain_Cerebellar	0.00680432
ENSG00000115524	SF3B1	-4.18291	-0.120738	2.87799e-05	0.0065862	0.0237744	0.0479981	0.122879	1	1	1	Brain_Hippocampus	0.00680432
ENSG00000239213	NCK1-DT	4.18206	0.0818738	2.88886e-05	0.0130325	0.105943	2.2818e-06	1.28334e-05	9	12	12	Brain_Nucleus	0.00681675
ENSG00000177479	ARIH2	4.1791	0.0543403	2.92665e-05	0.0353244	0.0463948	0.00255968	0.00741143	7	9	9	Brain_Caudate	0.00685214
ENSG00000178252	WDR6	-4.17954	-0.0180734	2.92101e-05	0.289468	0.379165	1.20593e-19	2.80294e-18	5	6	6	Brain_Cerebellar	0.00685214
ENSG00000174939	ASPHD1	4.17886	0.110231	2.92974e-05	0.0086199	0.0228672	0.0457595	0.103887	2	3	3	Brain_Frontal	0.00685214
ENSG00000059691	GATB	-4.17958	-0.0428604	2.92048e-05	0.0560796	0.0553797	0.00234448	0.00905833	11	13	13	Brain_Hippocampus	0.00685214
ENSG00000177352	CCDC71	-4.17868	-0.1387	2.93205e-05	0.00511629	0.0552485	0.00203271	0.00800938	4	4	4	Brain_Hypothalamus	0.00685214
ENSG00000169359	SLC33A1	4.17664	0.0468854	2.9585e-05	0.042007	0.119012	2.93512e-06	1.75871e-05	12	14	14	Brain_Frontal	0.00690069
ENSG00000076201	PTPN23	-4.17527	-0.13709	2.97635e-05	0.005148	0.0299701	0.0219599	0.0548511	5	5	5	Brain_Frontal	0.00692902
ENSG00000275720	AC243830.2	-4.1746	-0.0320944	2.98513e-05	0.0987514	0.25348	1.1327e-08	2.60927e-07	3	9	9	Brain_Substantia	0.00693618
ENSG00000140497	SCAMP2	4.17289	0.0357956	3.00764e-05	0.07782	0.139355	3.61705e-07	1.83873e-06	6	8	8	Brain_Cerebellar	0.00697514
ENSG00000125779	PANK2	4.17226	0.101379	3.01598e-05	0.00964519	0.0497941	0.00299445	0.00943891	6	9	9	Brain_Frontal	0.00698033
ENSG00000124214	STAU1	4.17176	0.0723753	3.02259e-05	0.0182836	0.054456	0.00188397	0.00624319	3	5	5	Brain_Frontal	0.00698033
ENSG00000101350	KIF3B	4.17142	0.101095	3.02711e-05	0.00877501	0.121073	2.37812e-06	1.44867e-05	8	11	11	Brain_Frontal	0.00698033
ENSG00000177479	ARIH2	4.16971	0.0673833	3.04987e-05	0.0239155	0.0454503	0.00193986	0.00464464	4	4	4	Brain_Cerebellum	0.00701949
ENSG00000169359	SLC33A1	4.16899	0.0500516	3.05957e-05	0.0366695	0.111751	1.16023e-06	6.87069e-06	7	8	8	Brain_Nucleus	0.0070285
ENSG00000177352	CCDC71	-4.16816	-0.0441477	3.07065e-05	0.0502895	0.0985155	5.39652e-06	2.83131e-05	6	6	6	Brain_Nucleus	0.00704064
ENSG00000169359	SLC33A1	4.16541	0.0490822	3.10788e-05	0.0380411	0.0667661	0.00157809	0.0066704	7	8	8	Brain_Anterior	0.0071126
ENSG00000169359	SLC33A1	4.16148	0.0483383	3.16196e-05	0.0391195	0.0837716	2.56323e-05	0.000105251	7	8	8	Brain_Cortex	0.00722277
ENSG00000234694	AL139289.2	-4.16022	-0.320588	3.17942e-05	0.000882021	0.0546934	0.00103088	0.00327256	3	5	5	Brain_Caudate	0.00724577
ENSG00000059691	GATB	-4.15989	-0.0423897	3.18396e-05	0.0568224	0.151338	8.18604e-09	5.71553e-08	13	15	15	Brain_Cortex	0.00724577
ENSG00000100461	RBM23	4.15828	0.0713211	3.20658e-05	0.0189376	0.172789	1.296e-06	1.3525e-05	2	3	3	Brain_Spinal	0.00728362
ENSG00000108443	RPS6KB1	4.15566	0.0866764	3.24352e-05	0.0129339	0.0384312	0.00932121	0.0258717	3	3	3	Brain_Frontal	0.00735377
ENSG00000278619	MRM1	4.15466	0.0639692	3.25773e-05	0.0246202	0.0906135	1.99917e-05	9.08525e-05	5	7	7	Brain_Caudate	0.00737223
ENSG00000258789	AL162171.1	4.14809	0.0835834	3.35256e-05	0.0149151	0.0364671	0.0301733	0.102853	1	3	3	Brain_Amygdala	0.00743454
ENSG00000257285	AL132780.1	4.1485	0.0688577	3.34662e-05	0.0193036	0.436874	8.23156e-20	5.46106e-18	7	12	12	Brain_Anterior	0.00743454
ENSG00000258789	AL162171.1	4.15156	0.0807659	3.30218e-05	0.0160029	0.0848421	9.20082e-05	0.000319138	3	5	5	Brain_Cerebellar	0.00743454
ENSG00000111358	GTF2H3	4.15105	0.0418577	3.30949e-05	0.0489599	0.135847	3.99662e-08	1.93793e-07	2	2	2	Brain_Cerebellum	0.00743454
ENSG00000258789	AL162171.1	4.14809	0.0813075	3.35256e-05	0.0157617	0.0205082	0.0385861	0.0704069	1	3	3	Brain_Cerebellum	0.00743454
ENSG00000258789	AL162171.1	4.14809	0.0814951	3.35256e-05	0.0156893	0.0881308	6.62499e-05	0.00030407	1	3	3	Brain_Frontal	0.00743454
ENSG00000258789	AL162171.1	4.14809	0.0861864	3.35256e-05	0.0140278	0.0250991	0.0421119	0.109978	1	3	3	Brain_Hippocampus	0.00743454
ENSG00000258789	AL162171.1	4.14809	0.142062	3.35256e-05	0.0051631	0.0401794	0.00423227	0.0118682	1	3	3	Brain_Nucleus	0.00743454
ENSG00000258789	AL162171.1	4.14809	0.0810409	3.35256e-05	0.0158656	0.0610179	0.00116451	0.00405879	1	3	3	Brain_Putamen	0.00743454
ENSG00000258789	AL162171.1	4.14809	0.0840711	3.35256e-05	0.0147425	0.0816968	0.00117706	0.00570367	1	3	3	Brain_Spinal	0.00743454
ENSG00000163131	CTSS	4.15167	0.0381398	3.30061e-05	0.0637781	0.0673328	0.00530449	0.024109	3	5	5	Brain_Substantia	0.00743454
ENSG00000185909	KLHDC8B	-4.14598	-15.4318	3.38359e-05	4.07383e-07	0.0313824	0.0318324	0.0903963	1	1	1	Brain_Anterior	0.00747001
ENSG00000059691	GATB	-4.14575	-0.0411702	3.38699e-05	0.0598131	0.301839	7.05153e-18	9.00356e-17	13	16	16	Brain_Cerebellum	0.00747001
ENSG00000250571	GLI4	-4.14584	-0.126779	3.38576e-05	0.00636895	0.0406024	0.0315689	0.106201	3	4	4	Brain_Substantia	0.00747001
ENSG00000124214	STAU1	4.14243	0.0617027	3.43648e-05	0.0247702	0.0593112	0.000433577	0.00140175	5	7	7	Brain_Cortex	0.00756542
ENSG00000185344	ATP6V0A2	-4.1406	-0.0420887	3.46393e-05	0.0508086	0.0571089	0.00704068	0.0261443	9	10	10	Brain_Spinal	0.00761207
ENSG00000171604	CXXC5	-4.13797	-0.202155	3.50395e-05	0.00235748	0.0487998	0.00435353	0.0155939	2	5	5	Brain_Hippocampus	0.00768611
ENSG00000185344	ATP6V0A2	-4.13692	-0.0430916	3.51996e-05	0.0484464	0.143584	5.08701e-08	3.57065e-07	8	9	9	Brain_Caudate	0.00770731
ENSG00000108443	RPS6KB1	4.1353	0.0816509	3.54491e-05	0.0144512	0.0563602	0.00182573	0.00607073	4	6	6	Brain_Putamen	0.00774799
ENSG00000059691	GATB	-4.13411	-0.0408898	3.56329e-05	0.0603082	0.0574811	0.00163842	0.0054974	14	19	19	Brain_Putamen	0.00777418
ENSG00000235908	RHOA-IT1	-4.13266	-0.0972719	3.58593e-05	0.0101706	0.0550487	0.000627495	0.00164647	1	4	4	Brain_Cerebellum	0.00780955
ENSG00000111361	EIF2B1	-4.13132	-0.0473585	3.60688e-05	0.0440361	0.0512614	0.000979145	0.00248648	11	12	12	Brain_Cerebellum	0.00784112
ENSG00000137720	C11orf1	-4.12984	-0.0449346	3.63021e-05	0.0453559	0.0508455	0.00269708	0.00861348	3	4	4	Brain_Frontal	0.00787389
ENSG00000137720	C11orf1	-4.12954	-0.0458035	3.63491e-05	0.0436174	0.0667114	0.00349952	0.0145009	3	4	4	Brain_Spinal	0.00787389
ENSG00000247626	MARS2	-4.12649	-0.020817	3.68348e-05	0.200655	0.0342415	0.00837747	0.0216376	15	20	20	Brain_Nucleus	0.0079649
ENSG00000162944	RFTN2	4.12561	0.143884	3.69753e-05	0.00460195	0.055338	0.00172599	0.00576731	2	3	3	Brain_Frontal	0.00798107
ENSG00000185344	ATP6V0A2	-4.12385	-0.0441161	3.72585e-05	0.0459535	0.0529143	0.000906601	0.0027494	8	9	9	Brain_Cortex	0.00799995
ENSG00000185344	ATP6V0A2	-4.12431	-0.0440415	3.7184e-05	0.0460685	0.118825	4.16065e-06	2.48501e-05	8	9	9	Brain_Putamen	0.00799995
ENSG00000185344	ATP6V0A2	-4.12384	-0.0326191	3.72602e-05	0.083829	0.123707	6.07538e-21	3.76806e-20	11	14	14	Whole_Blood	0.00799995
ENSG00000109686	SH3D19	-4.12036	-0.0374624	3.78274e-05	0.0702217	0.377652	4.30498e-23	8.95598e-22	4	5	5	Brain_Cerebellum	0.00810741
ENSG00000111358	GTF2H3	4.11732	0.135191	3.83304e-05	0.00461536	0.0409126	0.0140144	0.0448146	1	2	2	Brain_Anterior	0.00811503
ENSG00000111358	GTF2H3	4.11732	0.0542999	3.83304e-05	0.0286092	0.123662	1.82457e-06	8.35448e-06	1	1	1	Brain_Cerebellar	0.00811503
ENSG00000111358	GTF2H3	4.11732	0.0581285	3.83304e-05	0.0249647	0.0475839	0.00167752	0.00480681	1	1	1	Brain_Cortex	0.00811503
ENSG00000111358	GTF2H3	4.11732	0.0587113	3.83304e-05	0.0244715	0.038523	0.00923555	0.0256715	1	1	1	Brain_Frontal	0.00811503
ENSG00000111358	GTF2H3	4.11732	0.0552764	3.83304e-05	0.0276073	0.0755425	0.000286425	0.00142775	1	1	1	Brain_Hypothalamus	0.00811503
ENSG00000124214	STAU1	4.11823	0.0722103	3.8179e-05	0.0179137	0.0701848	0.000480682	0.00183963	3	5	5	Brain_Putamen	0.00811503
ENSG00000111358	GTF2H3	4.11732	0.0999527	3.83304e-05	0.00844334	0.0435087	0.0259394	0.0906931	1	1	1	Brain_Substantia	0.00811503
ENSG00000162944	RFTN2	4.11582	0.143684	3.85801e-05	0.00459578	0.0475716	0.00224951	0.00660157	1	2	2	Brain_Caudate	0.00813368
ENSG00000137720	C11orf1	-4.11479	-0.0509906	3.87532e-05	0.0349997	0.0512213	0.00259816	0.00671325	3	4	4	Brain_Cerebellar	0.00813368
ENSG00000275720	AC243830.2	-4.11486	-0.0327303	3.87408e-05	0.092363	0.280019	5.1381e-14	9.8712e-13	2	12	12	Brain_Frontal	0.00813368
ENSG00000174080	CTSF	-4.11621	-0.0284964	3.85147e-05	0.112047	0.10831	0.000168049	0.00105435	7	8	8	Brain_Spinal	0.00813368
ENSG00000103653	CSK	-4.1152	-0.0997858	3.86837e-05	0.0100643	0.0145398	0.0017675	0.00324389	6	7	7	Whole_Blood	0.00813368
ENSG00000166478	ZNF143	4.11434	0.0614538	3.88289e-05	0.0244101	0.0658472	0.00170487	0.00712625	3	3	3	Brain_Anterior	0.00813552
ENSG00000254986	DPP3	4.11123	0.0469755	3.93553e-05	0.0401659	0.0532582	0.00120626	0.00376293	4	4	4	Brain_Caudate	0.00820339
ENSG00000275720	AC243830.2	-4.11145	-0.0343972	3.93178e-05	0.0834945	0.206778	4.62816e-12	3.4536e-11	2	6	6	Brain_Cerebellum	0.00820339
ENSG00000254986	DPP3	4.11198	0.0471698	3.92282e-05	0.0398505	0.0669111	0.000659365	0.00244634	4	4	4	Brain_Putamen	0.00820339
ENSG00000139428	MMAB	4.10923	0.0560109	3.96978e-05	0.0300289	0.0923933	4.3246e-05	0.000206472	7	7	7	Brain_Frontal	0.00826061
ENSG00000059691	GATB	-4.1054	-0.0429265	4.03624e-05	0.0540762	0.064644	0.000347025	0.0012173	10	11	11	Brain_Caudate	0.00832308
ENSG00000275720	AC243830.2	-4.10445	-0.0342365	4.05286e-05	0.0840038	0.202211	4.78238e-11	5.19322e-10	2	6	6	Brain_Caudate	0.00832308
ENSG00000260230	FRRS1L	4.10426	0.0404173	4.05613e-05	0.0515256	0.133694	1.58352e-07	1.03109e-06	2	3	3	Brain_Caudate	0.00832308
ENSG00000275720	AC243830.2	-4.10396	-0.03293	4.06144e-05	0.0907812	0.218776	6.74373e-11	5.67611e-10	2	9	9	Brain_Cerebellar	0.00832308
ENSG00000137720	C11orf1	-4.10611	-0.0449972	4.02384e-05	0.0446911	0.077571	4.43822e-05	0.000141263	3	4	4	Brain_Cerebellum	0.00832308
ENSG00000275720	AC243830.2	-4.1059	-0.0333236	4.02746e-05	0.0887298	0.191329	7.55953e-11	8.12989e-10	2	7	7	Brain_Nucleus	0.00832308
ENSG00000137720	C11orf1	-4.10505	-0.0450357	4.04236e-05	0.0446071	0.117827	5.69903e-07	3.55049e-06	3	4	4	Brain_Nucleus	0.00832308
ENSG00000260230	FRRS1L	4.10444	0.0409104	4.05299e-05	0.0502794	0.109664	1.02903e-05	5.69247e-05	2	3	3	Brain_Putamen	0.00832308
ENSG00000163346	PBXIP1	4.10455	0.204559	4.05111e-05	0.0022387	0.0699143	0.00447155	0.0208821	2	2	2	Brain_Substantia	0.00832308
ENSG00000178252	WDR6	-4.10029	-0.0304954	4.12634e-05	0.100936	0.158806	2.90635e-06	3.33297e-05	1	4	4	Brain_Amygdala	0.00837137
ENSG00000178252	WDR6	-4.10029	-0.0287742	4.12634e-05	0.113373	0.138053	9.61183e-08	6.46423e-07	1	1	1	Brain_Caudate	0.00837137
ENSG00000088305	DNMT3B	4.1018	0.0637218	4.09949e-05	0.0229186	0.0596216	0.000418336	0.00135812	9	11	11	Brain_Cortex	0.00837137
ENSG00000275720	AC243830.2	-4.10064	-0.0326494	4.12011e-05	0.0922046	0.236673	3.47444e-11	6.62823e-10	2	12	12	Brain_Hippocampus	0.00837137
ENSG00000260230	FRRS1L	4.10156	0.0455881	4.10379e-05	0.0404896	0.275365	2.83902e-10	6.10491e-09	2	3	3	Brain_Spinal	0.00837137
ENSG00000178252	WDR6	-4.10029	-0.0320274	4.12634e-05	0.0915109	0.201607	5.4235e-07	8.3728e-06	1	1	1	Brain_Substantia	0.00837137
ENSG00000275720	AC243830.2	-4.0996	-0.0321112	4.13873e-05	0.0952697	0.221174	9.74293e-11	1.65606e-09	4	19	19	Brain_Hypothalamus	0.00838252
ENSG00000254986	DPP3	4.09882	0.106922	4.1527e-05	0.00769015	0.0533542	0.0134134	0.0522796	2	2	2	Brain_Substantia	0.00839682
ENSG00000260230	FRRS1L	4.09674	0.0443069	4.19016e-05	0.0426051	0.0410339	0.0213205	0.0773544	2	3	3	Brain_Amygdala	0.00845849
ENSG00000059691	GATB	-4.09485	-0.045862	4.22434e-05	0.0472788	0.0366702	0.0297087	0.101613	9	10	10	Brain_Amygdala	0.00851333
ENSG00000088305	DNMT3B	4.09354	0.0530203	4.24833e-05	0.0330982	0.204351	6.38505e-12	4.69616e-11	9	10	10	Brain_Cerebellum	0.00854752
ENSG00000135912	TTLL4	4.0904	0.0912607	4.30621e-05	0.010444	0.0570607	0.00145469	0.00398385	1	2	2	Brain_Cerebellar	0.00864154
ENSG00000185344	ATP6V0A2	-4.09006	-0.0454409	4.31256e-05	0.0424755	0.0897212	0.00120546	0.00699317	7	8	8	Brain_Substantia	0.00864154
ENSG00000087274	ADD1	-4.08986	-0.0671786	4.3164e-05	0.0201244	0.0543285	1.01978e-09	3.36959e-09	6	10	10	Whole_Blood	0.00864154
ENSG00000166478	ZNF143	4.08782	0.048199	4.35441e-05	0.0394082	0.107462	1.72187e-05	0.000115133	3	3	3	Brain_Hippocampus	0.00870331
ENSG00000124214	STAU1	4.08694	0.0699833	4.37108e-05	0.0187942	0.0380299	0.00643269	0.016838	4	6	6	Brain_Caudate	0.00872227
ENSG00000239213	NCK1-DT	4.0849	0.117792	4.40953e-05	0.00595927	0.159519	4.36864e-08	2.53001e-07	8	10	10	Brain_Cerebellar	0.00878457
ENSG00000250571	GLI4	-4.0828	-0.0574377	4.4496e-05	0.0293627	0.0508031	0.00270849	0.00696794	7	12	12	Brain_Cerebellar	0.00884694
ENSG00000137720	C11orf1	-4.0825	-0.0451296	4.45539e-05	0.0439233	0.107133	1.66497e-06	8.31889e-06	3	4	4	Brain_Cortex	0.00884694
ENSG00000204381	LAYN	-4.08051	-0.0297288	4.49373e-05	0.104946	0.240106	3.77339e-09	7.95705e-08	22	31	31	Brain_Amygdala	0.00890851
ENSG00000158865	SLC5A11	-4.08	-0.0136473	4.50349e-05	0.440067	0.492916	1.37737e-100	1.17515e-98	14	14	14	Whole_Blood	0.00891331
ENSG00000173531	MST1	4.07805	0.0313168	4.5415e-05	0.0880449	0.143528	2.70226e-08	2.06883e-07	9	17	17	Brain_Nucleus	0.00897392
ENSG00000253716	MINCR	-4.06932	-0.0262209	4.71503e-05	0.133443	0.17605	5.94917e-30	5.42792e-29	9	10	10	Whole_Blood	0.00929571
ENSG00000158406	HIST1H4H	-4.06909	-0.217278	4.71964e-05	0.00187378	0.0374884	4.41314e-07	1.18363e-06	2	6	6	Whole_Blood	0.00929571
ENSG00000239213	NCK1-DT	4.06628	0.07508	4.77706e-05	0.0146193	0.0560464	0.000888994	0.002856	12	15	15	Brain_Caudate	0.00937839
ENSG00000173531	MST1	4.06658	0.0209067	4.77079e-05	0.19625	0.151538	1.01346e-07	7.75385e-07	13	23	23	Brain_Frontal	0.00937839
ENSG00000258983	AL162171.2	-4.06388	-0.0196714	4.82645e-05	0.237047	0.218349	1.59512e-07	2.81586e-06	9	12	12	Brain_Substantia	0.00946008
ENSG00000178252	WDR6	-4.06345	-0.0169149	4.83524e-05	0.310028	0.408643	3.02429e-78	1.27117e-76	8	11	11	Whole_Blood	0.00946204
ENSG00000166478	ZNF143	4.06082	0.0553789	4.89e-05	0.0295075	0.127352	3.30632e-05	0.000292709	3	3	3	Brain_Amygdala	0.00955382
ENSG00000059691	GATB	-4.057	-0.040407	4.97068e-05	0.059562	0.307372	1.72295e-15	2.50431e-14	14	17	17	Brain_Cerebellar	0.00969585
ENSG00000070778	PTPN21	-4.05444	-0.0348631	5.02535e-05	0.0886366	0.0509443	0.00123879	0.00394992	8	13	13	Brain_Nucleus	0.0097868
ENSG00000184160	ADRA2C	-4.04524	-0.206225	5.22704e-05	0.00208368	0.0455381	0.0164309	0.0525232	1	1	1	Brain_Spinal	0.0101633
ENSG00000173992	CCS	4.0392	0.0790692	5.36347e-05	0.0130423	0.0384002	0.0104362	0.0326636	8	8	8	Brain_Hypothalamus	0.0104119
ENSG00000173402	DAG1	-4.03268	-0.315683	5.51437e-05	0.000919135	0.0313136	0.0135756	0.0323761	2	4	4	Brain_Caudate	0.010687
ENSG00000173402	DAG1	-4.03232	-0.207601	5.52279e-05	0.00212532	0.0125455	0.00369663	0.00650723	3	7	7	Whole_Blood	0.010687
ENSG00000173402	DAG1	-4.03103	-0.277453	5.55328e-05	0.00118878	0.0370759	0.0194633	0.0593416	2	4	4	Brain_Anterior	0.010729
ENSG00000088305	DNMT3B	4.03027	0.0684503	5.57123e-05	0.0193115	0.0386534	0.0101808	0.0319732	5	6	6	Brain_Hypothalamus	0.0107465
ENSG00000173402	DAG1	-4.02985	-0.834474	5.58121e-05	0.00013141	0.0240226	0.043575	0.0992906	2	4	4	Brain_Putamen	0.0107487
ENSG00000272854	AC004839.2	4.02879	0.151128	5.6064e-05	0.00357986	0.0258207	0.0201128	0.038962	4	9	9	Brain_Cerebellum	0.0107802
ENSG00000140497	SCAMP2	4.02817	0.0333294	5.62135e-05	0.0833466	0.146391	1.08287e-08	5.65719e-08	8	13	13	Brain_Cerebellum	0.0107918
ENSG00000149600	COMMD7	4.02569	0.040667	5.68081e-05	0.0580144	0.103888	2.44051e-06	1.188e-05	12	23	23	Brain_Cortex	0.0108729
ENSG00000254986	DPP3	4.02566	0.0243076	5.68148e-05	0.147053	0.201551	1.5318e-34	1.64602e-33	6	6	6	Whole_Blood	0.0108729
ENSG00000127616	SMARCA4	4.02206	0.0589345	5.76925e-05	0.0240995	0.0343609	0.00779264	0.0190307	9	9	9	Brain_Cortex	0.0110235
ENSG00000161395	PGAP3	-4.02086	-0.0429975	5.79862e-05	0.0577816	0.0322432	2.90696e-06	7.272e-06	13	24	24	Whole_Blood	0.0110623
ENSG00000130287	NCAN	4.01982	0.583197	5.82438e-05	0.000255428	0.0466965	0.00530857	0.0185447	3	6	6	Brain_Hippocampus	0.011094
ENSG00000088305	DNMT3B	4.01843	0.0682615	5.85877e-05	0.0193322	0.237165	8.26734e-12	7.67771e-11	5	6	6	Brain_Cerebellar	0.011142
ENSG00000114650	SCAP	-4.01469	-0.0591052	5.95232e-05	0.0256016	0.169851	2.34962e-08	2.75442e-07	11	14	14	Brain_Hypothalamus	0.0113022
ENSG00000196653	ZNF502	4.01352	0.0737743	5.9821e-05	0.0162099	0.086565	2.13632e-05	9.9916e-05	5	6	6	Brain_Nucleus	0.0113411
ENSG00000188483	IER5L	4.00893	0.120565	6.09935e-05	0.00663883	0.0286726	0.0403332	0.110915	5	6	6	Brain_Anterior	0.0115095
ENSG00000239213	NCK1-DT	4.009	0.203203	6.09752e-05	0.00196471	0.0648381	0.000805418	0.00355933	4	6	6	Brain_Hypothalamus	0.0115095
ENSG00000255561	FDXACB1	-4.00914	-0.0759347	6.09393e-05	0.0158796	0.0588962	0.000501463	0.00175793	3	3	3	Brain_Nucleus	0.0115095
ENSG00000255561	FDXACB1	-4.00698	-0.0757207	6.14988e-05	0.0159535	0.0267162	0.0227723	0.0513477	3	3	3	Brain_Caudate	0.0115539
ENSG00000164989	CCDC171	-4.00693	-0.0266247	6.15141e-05	0.126422	0.183743	5.48642e-09	7.19436e-08	15	21	21	Brain_Hypothalamus	0.0115539
ENSG00000169359	SLC33A1	4.00706	0.049941	6.1478e-05	0.0342057	0.0103592	0.00837803	0.0140198	5	5	5	Whole_Blood	0.0115539
ENSG00000144580	CNOT9	4.00582	0.0755689	6.18034e-05	0.0148908	0.127388	1.24494e-06	5.84351e-06	2	2	2	Brain_Cerebellar	0.0115745
ENSG00000255561	FDXACB1	-4.00577	-0.0899049	6.18145e-05	0.0113282	0.0546247	0.00844027	0.030291	3	3	3	Brain_Spinal	0.0115745
ENSG00000137720	C11orf1	-4.00419	-0.045484	6.223e-05	0.0415699	0.0430236	0.0183422	0.0683103	3	4	4	Brain_Amygdala	0.0116039
ENSG00000102886	GDPD3	-4.00393	-0.501108	6.22988e-05	0.00036158	0.0857876	2.02771e-05	8.47705e-05	2	12	12	Brain_Cortex	0.0116039
ENSG00000169359	SLC33A1	4.00476	0.042456	6.20798e-05	0.0468667	0.103924	1.80913e-05	9.49339e-05	11	13	13	Brain_Putamen	0.0116039
ENSG00000032389	EIPR1	4.00372	0.105405	6.23533e-05	0.00783544	0.0532742	1.49343e-09	4.87824e-09	4	5	5	Whole_Blood	0.0116039
ENSG00000151247	EIF4E	3.99869	0.0276435	6.36928e-05	0.111159	0.103823	1.95718e-06	7.56317e-06	4	5	5	Brain_Cerebellum	0.0118351
ENSG00000196653	ZNF502	3.9979	0.0740284	6.3908e-05	0.0159786	0.140188	4.90582e-07	3.48068e-06	5	6	6	Brain_Putamen	0.0118569
ENSG00000127616	SMARCA4	3.99631	0.0605393	6.43373e-05	0.0232245	0.0328611	2.32801e-06	5.87276e-06	10	10	10	Whole_Blood	0.0119184
ENSG00000127616	SMARCA4	3.9947	0.356826	6.47762e-05	0.000655231	0.0245583	0.0291004	0.0637323	2	2	2	Brain_Caudate	0.0119814
ENSG00000143387	CTSK	3.99283	0.0495164	6.52888e-05	0.0339651	0.0735574	8.37397e-05	0.00031423	7	11	11	Brain_Cortex	0.0120513
ENSG00000135929	CYP27A1	3.9926	0.0529735	6.53524e-05	0.0303747	0.183914	2.36633e-31	2.27595e-30	4	8	8	Whole_Blood	0.0120513
ENSG00000114054	PCCB	3.99081	0.0978669	6.58485e-05	0.00883858	0.143946	2.14618e-06	1.76285e-05	9	10	10	Brain_Anterior	0.0121244
ENSG00000137720	C11orf1	-3.99016	-0.0455725	6.60291e-05	0.041111	0.0787649	0.000260937	0.00131833	3	4	4	Brain_Hippocampus	0.0121393
ENSG00000088305	DNMT3B	3.98878	0.0826946	6.64146e-05	0.013012	0.0199544	0.044932	0.0951103	3	3	3	Brain_Nucleus	0.0121799
ENSG00000127616	SMARCA4	3.98865	0.207802	6.64508e-05	0.0019274	0.0549352	0.00209519	0.00685448	3	3	3	Brain_Putamen	0.0121799
ENSG00000255561	FDXACB1	-3.98314	-0.053192	6.80111e-05	0.0319753	0.0825143	0.000183337	0.000963282	4	6	6	Brain_Hippocampus	0.0124472
ENSG00000143603	KCNN3	3.98278	0.0475132	6.81143e-05	0.0389752	0.124688	0.000116412	0.000944351	5	6	6	Brain_Substantia	0.0124473
ENSG00000196653	ZNF502	3.97943	0.0738087	6.90794e-05	0.0159301	0.244991	3.33617e-12	4.89837e-11	5	6	6	Brain_Frontal	0.0126047
ENSG00000127616	SMARCA4	3.97777	0.135356	6.95632e-05	0.00445084	0.0613815	0.00464296	0.0213528	8	9	9	Brain_Amygdala	0.012674
ENSG00000143387	CTSK	3.97613	0.0175705	7.00446e-05	0.276749	0.323292	1.22243e-58	2.91563e-57	9	12	12	Whole_Blood	0.0127426
ENSG00000196653	ZNF502	3.97449	0.0726261	7.05312e-05	0.0164068	0.328419	1.21821e-19	1.8611e-18	5	6	6	Brain_Cerebellum	0.0128008
ENSG00000185730	ZNF696	3.97434	0.127402	7.05755e-05	0.00505498	0.0734643	9.56068e-13	3.83703e-12	4	7	7	Whole_Blood	0.0128008
ENSG00000070778	PTPN21	-3.9736	-0.0335297	7.07935e-05	0.0839855	0.121999	2.17849e-07	9.65557e-07	7	11	11	Brain_Cerebellum	0.0128212
ENSG00000144792	ZNF660	-3.97195	-0.0177712	7.12876e-05	0.280016	0.561985	7.83944e-33	1.01066e-30	9	10	10	Brain_Cerebellar	0.0128915
ENSG00000100461	RBM23	3.97075	0.0650222	7.16465e-05	0.0205094	0.104736	0.000183185	0.0013234	2	3	3	Brain_Amygdala	0.0129371
ENSG00000196653	ZNF502	3.96633	0.0742919	7.29873e-05	0.0156287	0.150947	2.1691e-08	1.61078e-07	5	6	6	Brain_Caudate	0.0131597
ENSG00000173421	CCDC36	3.96583	0.0431873	7.31412e-05	0.0457086	0.0221336	0.031565	0.058691	7	11	11	Brain_Cerebellum	0.0131679
ENSG00000099904	ZDHHC8	-3.96457	-0.0563165	7.35285e-05	0.0255301	0.0494107	0.00147512	0.00462735	5	5	5	Brain_Nucleus	0.013218
ENSG00000196653	ZNF502	3.96245	0.0726352	7.4186e-05	0.0163079	0.271322	1.47377e-13	1.71851e-12	5	6	6	Brain_Cerebellar	0.0132969
ENSG00000169359	SLC33A1	3.96279	0.0392342	7.40795e-05	0.0532492	0.134709	8.52016e-07	7.4102e-06	18	21	21	Brain_Hypothalamus	0.0132969
ENSG00000196653	ZNF502	3.96168	0.0740223	7.44234e-05	0.0157051	0.229026	8.74017e-10	1.37996e-08	5	6	6	Brain_Anterior	0.0133039
ENSG00000185352	HS6ST3	-3.96162	-0.0776192	7.44441e-05	0.0156144	0.0697642	0.000198101	0.000732947	8	8	8	Brain_Caudate	0.0133039
ENSG00000144580	CNOT9	3.96076	0.0514265	7.47114e-05	0.0309395	0.0294513	0.0376736	0.104742	2	2	2	Brain_Anterior	0.0133283
ENSG00000174547	MRPL11	3.96031	0.115046	7.48522e-05	0.00650129	0.0236944	0.0419674	0.0964325	1	2	2	Brain_Frontal	0.0133283
ENSG00000143387	CTSK	3.96013	0.0509462	7.49094e-05	0.0314728	0.0701223	0.000398034	0.00154217	6	9	9	Brain_Frontal	0.0133283
ENSG00000144580	CNOT9	3.95938	0.049056	7.51434e-05	0.0339796	0.0424691	0.00791692	0.0261443	2	2	2	Brain_Hippocampus	0.0133504
ENSG00000226913	BSN-DT	-3.95867	-0.046055	7.53674e-05	0.0413366	0.137926	3.63767e-06	2.85862e-05	4	7	7	Brain_Anterior	0.0133638
ENSG00000249526	AC008667.1	3.95845	0.343003	7.5439e-05	0.000751994	0.0519953	0.00322256	0.011953	3	5	5	Brain_Hippocampus	0.0133638
ENSG00000144580	CNOT9	3.95756	0.0499045	7.57206e-05	0.0328052	0.0558099	0.00703191	0.0304637	2	2	2	Brain_Amygdala	0.0133942
ENSG00000250571	GLI4	-3.95646	-0.0496086	7.60695e-05	0.0365914	0.0513622	2.98106e-09	9.52882e-09	8	13	13	Whole_Blood	0.0134363
ENSG00000144580	CNOT9	3.95492	0.0493886	7.65595e-05	0.0334521	0.0550436	0.00207334	0.00814377	2	2	2	Brain_Hypothalamus	0.0135033
ENSG00000180096	SEPTIN1	-3.95435	-0.0554108	7.67419e-05	0.0255365	0.0314005	3.93545e-06	9.72044e-06	2	3	3	Whole_Blood	0.0135158
ENSG00000088305	DNMT3B	3.95381	0.0982969	7.69149e-05	0.00905073	0.0584272	0.000685124	0.00225303	3	3	3	Brain_Caudate	0.0135267
ENSG00000144580	CNOT9	3.95341	0.0450586	7.70438e-05	0.0399104	0.116081	4.46825e-07	1.89213e-06	3	4	4	Brain_Cerebellum	0.0135298
ENSG00000143603	KCNN3	3.95261	0.0489011	7.73021e-05	0.0363464	0.0728083	0.000141903	0.000543808	6	10	10	Brain_Caudate	0.0135555
ENSG00000275720	AC243830.2	-3.95163	-0.0313375	7.76192e-05	0.0931665	0.151588	5.10764e-06	5.49245e-05	3	4	4	Brain_Amygdala	0.0135915
ENSG00000108443	RPS6KB1	3.95049	0.0774771	7.79919e-05	0.0149946	0.0429616	0.0198705	0.0615181	6	9	9	Brain_Spinal	0.0136371
ENSG00000177352	CCDC71	-3.95005	-0.0626817	7.81336e-05	0.0215208	0.129898	1.38049e-06	9.0516e-06	8	10	10	Brain_Putamen	0.0136423
ENSG00000275720	AC243830.2	-3.94789	-0.0375378	7.8843e-05	0.0648363	0.0189987	0.000345946	0.000695338	2	7	7	Whole_Blood	0.0137464
ENSG00000226913	BSN-DT	-3.94605	-0.0507861	7.94496e-05	0.0339393	0.0557742	0.0077608	0.0283098	4	6	6	Brain_Spinal	0.0138323
ENSG00000226476	LINC01748	3.94326	0.0436463	8.03815e-05	0.0461415	0.0655008	0.000629667	0.00233015	9	9	9	Brain_Frontal	0.0139724
ENSG00000226913	BSN-DT	-3.94295	-0.0502707	8.04841e-05	0.0345845	0.123681	0.000124603	0.0010013	4	6	6	Brain_Substantia	0.0139724
ENSG00000109846	CRYAB	3.94195	0.187142	8.08224e-05	0.00241675	0.0324765	0.028946	0.0833664	2	3	3	Brain_Anterior	0.0140111
ENSG00000281691	RBM5-AS1	3.94145	0.321219	8.09903e-05	0.000692699	0.0260547	0.0195497	0.0379653	1	3	3	Brain_Cerebellum	0.0140202
ENSG00000100218	RSPH14	-3.94092	-0.111396	8.11699e-05	0.00650989	0.0304119	0.0229389	0.0635594	4	5	5	Brain_Hypothalamus	0.0140313
ENSG00000226913	BSN-DT	-3.93986	-0.0499864	8.15309e-05	0.0349205	0.0235208	0.0266225	0.0502368	4	6	6	Brain_Cerebellum	0.0140537
ENSG00000174547	MRPL11	3.94002	0.168539	8.14751e-05	0.00299704	0.0447098	0.00564087	0.0193186	2	3	3	Brain_Hypothalamus	0.0140537
ENSG00000177352	CCDC71	-3.93943	-0.0692775	8.16769e-05	0.0179493	0.0671737	0.000175072	0.000614041	7	8	8	Brain_Cortex	0.014059
ENSG00000143384	MCL1	3.93861	0.0391703	8.19536e-05	0.0569008	0.0538618	1.20741e-09	3.97121e-09	20	26	26	Whole_Blood	0.0140866
ENSG00000174151	CYB561D1	3.93756	0.24053	8.23149e-05	0.00144397	0.0308297	0.0117957	0.0276642	3	3	3	Brain_Cortex	0.0141288
ENSG00000260167	AC093249.2	3.93474	0.168099	8.32873e-05	0.00289133	0.0396791	0.00536085	0.014352	5	12	12	Brain_Caudate	0.0142755
ENSG00000144580	CNOT9	3.93031	0.117598	8.48379e-05	0.00583085	0.059835	0.00110462	0.00386303	1	1	1	Brain_Frontal	0.0145004
ENSG00000144580	CNOT9	3.93031	0.0975767	8.48379e-05	0.0084691	0.0514794	0.0106227	0.0365547	1	1	1	Brain_Spinal	0.0145004
ENSG00000226913	BSN-DT	-3.92709	-0.0484446	8.59811e-05	0.0369308	0.0691534	0.00260495	0.0130878	3	7	7	Brain_Amygdala	0.0146751
ENSG00000154162	CDH12	3.92554	0.0249423	8.65361e-05	0.138832	0.186692	6.46594e-11	4.27755e-10	15	23	23	Brain_Cerebellum	0.0147491
ENSG00000226913	BSN-DT	-3.92288	-0.0452283	8.74969e-05	0.0421708	0.0610006	0.000983996	0.00279817	2	2	2	Brain_Cerebellar	0.0148712
ENSG00000127616	SMARCA4	3.92305	0.0799022	8.74349e-05	0.0122699	0.0197265	0.0461861	0.0974301	8	9	9	Brain_Nucleus	0.0148712
ENSG00000226913	BSN-DT	-3.91902	-0.047429	8.89086e-05	0.0383622	0.163121	2.98156e-08	2.49628e-07	3	7	7	Brain_Frontal	0.01509
ENSG00000100218	RSPH14	-3.91795	-0.120677	8.93057e-05	0.00551771	0.0886244	1.45744e-05	6.24212e-05	3	3	3	Brain_Cortex	0.0151363
ENSG00000176956	LY6H	-3.91679	-0.0511552	8.97348e-05	0.0328765	0.0901066	1.42246e-05	6.88347e-05	8	22	22	Brain_Nucleus	0.0151878
ENSG00000213672	NCKIPSD	3.91584	0.0159288	9.00913e-05	0.346183	0.464094	3.25337e-25	1.41566e-23	7	8	8	Brain_Cerebellar	0.0152269
ENSG00000169359	SLC33A1	3.91422	0.040513	9.06954e-05	0.049649	0.103917	1.35767e-05	5.43172e-05	8	10	10	Brain_Cerebellar	0.0152865
ENSG00000075790	BCAP29	3.91442	0.0369634	9.06216e-05	0.0512267	0.213552	2.24505e-10	2.70966e-09	3	3	3	Brain_Putamen	0.0152865
ENSG00000250571	GLI4	-3.90835	-0.149885	9.29286e-05	0.00401414	0.02922	0.0171684	0.0399144	2	2	2	Brain_Caudate	0.015617
ENSG00000255561	FDXACB1	-3.90806	-0.204768	9.30415e-05	0.00210021	0.0265595	0.0337186	0.0877156	1	1	1	Brain_Hypothalamus	0.015617
ENSG00000255561	FDXACB1	-3.90806	-0.56612	9.30415e-05	0.000274771	0.0607583	0.00819974	0.0346256	1	1	1	Brain_Substantia	0.015617
ENSG00000143457	GOLPH3L	3.90755	0.16353	9.32381e-05	0.00304339	0.0718096	1.75419e-12	6.92829e-12	2	4	4	Whole_Blood	0.0156284
ENSG00000163344	PMVK	-3.90669	-0.131679	9.35708e-05	0.00495786	0.0447314	0.0161257	0.0613685	2	2	2	Brain_Amygdala	0.0156625
ENSG00000174483	BBS1	3.90474	0.124046	9.43276e-05	0.00495142	0.0282931	0.0308016	0.0840651	2	5	5	Brain_Hippocampus	0.0157675
ENSG00000174483	BBS1	3.90412	0.18175	9.45702e-05	0.00230561	0.0405114	0.0145029	0.0461058	1	2	2	Brain_Anterior	0.0157778
ENSG00000187664	HAPLN4	-3.90392	-0.114615	9.46487e-05	0.00669976	0.0342471	0.0156925	0.0461049	2	3	3	Brain_Hypothalamus	0.0157778
ENSG00000160161	CILP2	-3.90299	-0.0833359	9.50098e-05	0.0126382	0.0273063	0.0178943	0.0401336	1	2	2	Brain_Cortex	0.0157946
ENSG00000160161	CILP2	-3.90299	-0.108311	9.50098e-05	0.00748169	0.247217	5.30761e-12	8.19874e-11	1	2	2	Brain_Putamen	0.0157946
ENSG00000119328	ABITRAM	-3.90206	-0.0475469	9.53781e-05	0.0356875	0.0641361	2.89662e-11	1.063e-10	5	5	5	Whole_Blood	0.0158342
ENSG00000261033	AC005730.2	3.90018	0.0365906	9.61198e-05	0.0613836	0.102283	0.000523082	0.00343396	7	8	8	Brain_Substantia	0.0159356
ENSG00000088305	DNMT3B	3.89959	0.155136	9.6354e-05	0.0035444	0.0464181	0.0154002	0.0497991	3	3	3	Brain_Spinal	0.0159526
ENSG00000138668	HNRNPD	3.89894	0.289926	9.66146e-05	0.00105999	0.0313017	0.047499	0.127086	3	4	4	Brain_Spinal	0.015974
ENSG00000070778	PTPN21	-3.89851	-0.0427795	9.6787e-05	0.0504659	0.115099	4.37295e-06	1.88779e-05	7	12	12	Brain_Cerebellar	0.0159761
ENSG00000160161	CILP2	-3.89825	-0.0952574	9.68903e-05	0.00964869	0.19514	4.66936e-11	5.14047e-10	2	3	3	Brain_Nucleus	0.0159761
ENSG00000131808	FSHB	-3.89579	-0.074153	9.78794e-05	0.0149164	0.0462972	0.00886468	0.0301248	5	6	6	Brain_Anterior	0.0161173
ENSG00000187664	HAPLN4	-3.89485	-0.0932264	9.82591e-05	0.0101669	0.0291898	0.0143141	0.0328478	2	3	3	Brain_Cortex	0.016158
ENSG00000257285	AL132780.1	3.89441	0.0335478	9.84382e-05	0.0709034	0.138553	8.52025e-07	7.50352e-06	12	23	23	Brain_Hippocampus	0.0161656
ENSG00000261033	AC005730.2	3.89294	0.0421724	9.90364e-05	0.0458653	0.327881	2.96022e-19	6.53521e-18	3	5	5	Brain_Cortex	0.0162418
ENSG00000140497	SCAMP2	3.89153	0.0686942	9.96161e-05	0.0185201	0.0715203	0.00402087	0.0191562	9	15	15	Brain_Substantia	0.0163149
ENSG00000140497	SCAMP2	3.89102	0.052513	9.9825e-05	0.0311224	0.0654632	0.000237644	0.000895615	12	15	15	Brain_Nucleus	0.0163271
ENSG00000278619	MRM1	3.88943	0.183337	0.000100481	0.00264105	0.0445988	0.0162876	0.0618699	1	1	1	Brain_Amygdala	0.0163464
ENSG00000278619	MRM1	3.88943	0.0604655	0.000100481	0.0242808	0.0346977	0.00692468	0.0148232	1	1	1	Brain_Cerebellum	0.0163464
ENSG00000275720	AC243830.2	-3.88943	-0.0379493	0.000100481	0.0616412	0.150289	7.29469e-06	6.43758e-05	1	2	2	Brain_Spinal	0.0163464
ENSG00000278619	MRM1	3.88943	0.0628811	0.000100481	0.0224512	0.0728584	0.0036803	0.017802	1	1	1	Brain_Substantia	0.0163464
ENSG00000261033	AC005730.2	3.88882	0.0371893	0.000100733	0.0592794	0.276854	1.51532e-10	4.10055e-09	6	7	7	Brain_Amygdala	0.0163589
ENSG00000278619	MRM1	3.88859	0.0514173	0.000100827	0.0335689	0.0854544	0.00013896	0.000752383	3	3	3	Brain_Hippocampus	0.0163589
ENSG00000101350	KIF3B	3.88595	0.0444029	0.000101932	0.0408195	0.0203353	0.0473088	0.0982064	9	13	13	Brain_Caudate	0.0164286
ENSG00000239213	NCK1-DT	3.88618	0.114015	0.000101836	0.0058715	0.104828	2.21403e-05	0.000143919	7	10	10	Brain_Hippocampus	0.0164286
ENSG00000140497	SCAMP2	3.88614	0.0713484	0.000101849	0.0171226	0.058386	0.00150134	0.00509128	9	15	15	Brain_Putamen	0.0164286
ENSG00000166478	ZNF143	3.88614	0.0389373	0.00010185	0.0541239	0.181664	2.26547e-06	2.9248e-05	4	5	5	Brain_Substantia	0.0164286
ENSG00000023902	PLEKHO1	3.8871	0.39519	0.000101447	0.000522618	0.0217752	0.000126345	0.000268089	4	12	12	Whole_Blood	0.0164286
ENSG00000114650	SCAP	-3.88507	-0.0611962	0.000102299	0.0222332	0.0485689	0.0120852	0.0480111	11	14	14	Brain_Amygdala	0.016444
ENSG00000226913	BSN-DT	-3.88512	-0.039494	0.00010228	0.0545455	0.142571	2.38971e-08	1.56445e-07	5	8	8	Brain_Cortex	0.016444
ENSG00000128266	GNAZ	3.88217	0.0353473	0.00010353	0.068743	0.284682	1.59705e-13	4.47756e-12	12	12	12	Brain_Hippocampus	0.0165979
ENSG00000143028	SYPL2	-3.8823	-0.0466079	0.000103472	0.0384384	0.0480028	0.0137069	0.0451777	9	9	9	Brain_Spinal	0.0165979
ENSG00000173992	CCS	3.88093	0.0403334	0.000104059	0.0483544	0.0927037	1.05506e-05	5.24539e-05	7	9	9	Brain_Nucleus	0.0166609
ENSG00000163131	CTSS	3.87973	0.0360754	0.000104574	0.0620125	0.0715696	0.00245827	0.0107449	3	5	5	Brain_Spinal	0.0167212
ENSG00000250571	GLI4	-3.87912	-0.109398	0.000104836	0.00741821	0.0503645	0.00282924	0.00897647	3	4	4	Brain_Frontal	0.0167294
ENSG00000128266	GNAZ	3.87865	0.0225506	0.000105038	0.16993	0.219198	3.23562e-08	4.68515e-07	8	8	8	Brain_Spinal	0.0167294
ENSG00000250067	YJEFN3	3.87865	0.028283	0.000105037	0.103233	0.0862645	8.48995e-15	3.83749e-14	10	12	12	Whole_Blood	0.0167294
ENSG00000178093	TSSK6	-3.87795	-0.0463002	0.00010534	0.0377889	0.0467973	0.00183719	0.00521056	6	7	7	Brain_Cortex	0.016754
ENSG00000187664	HAPLN4	-3.87765	-0.044738	0.000105468	0.0455673	0.109763	1.463e-06	8.50704e-06	12	18	18	Brain_Nucleus	0.016754
ENSG00000226913	BSN-DT	-3.87632	-0.0463288	0.00010605	0.0392514	0.115059	7.88194e-07	4.79488e-06	8	11	11	Brain_Nucleus	0.0168244
ENSG00000143553	SNAPIN	3.87389	0.0963103	0.000107111	0.00897788	0.0303421	0.0131632	0.0323214	5	5	5	Brain_Nucleus	0.0169706
ENSG00000267724	AC012254.3	3.87259	0.187118	0.000107687	0.00228923	0.0395577	0.00543318	0.0145121	5	7	7	Brain_Caudate	0.0170396
ENSG00000261033	AC005730.2	3.87145	0.0261276	0.000108189	0.121765	0.133046	5.6415e-08	2.69199e-07	10	14	14	Brain_Cerebellum	0.0170968
ENSG00000226913	BSN-DT	-3.86772	-0.0361327	0.000109859	0.0646122	0.0779839	8.04063e-05	0.000323018	2	5	5	Brain_Caudate	0.0172932
ENSG00000226913	BSN-DT	-3.86797	-0.0359757	0.000109745	0.065186	0.0319494	0.0196926	0.0559666	2	4	4	Brain_Hypothalamus	0.0172932
ENSG00000226913	BSN-DT	-3.86825	-0.0361745	0.000109621	0.0644805	0.155802	1.00179e-07	8.02101e-07	2	4	4	Brain_Putamen	0.0172932
ENSG00000173421	CCDC36	3.86728	0.0427093	0.000110055	0.0448884	0.0479501	0.00471657	0.016707	6	10	10	Brain_Hippocampus	0.0173018
ENSG00000149600	COMMD7	3.86655	0.0489778	0.000110387	0.0366092	0.126044	1.42917e-06	8.99492e-06	8	11	11	Brain_Frontal	0.0173226
ENSG00000197182	MIRLET7BHG	-3.86636	-0.505539	0.000110473	0.000355176	0.0480033	1.00225e-08	3.07746e-08	1	9	9	Whole_Blood	0.0173226
ENSG00000250571	GLI4	-3.86546	-0.101081	0.000110882	0.00862324	0.0381383	0.0107073	0.033365	3	4	4	Brain_Hypothalamus	0.0173419
ENSG00000250571	GLI4	-3.86567	-0.0191419	0.000110784	0.218851	0.310979	1.17778e-11	3.14477e-10	7	7	7	Brain_Spinal	0.0173419
ENSG00000173992	CCS	3.86477	0.0632398	0.000111193	0.0185076	0.0546829	0.00436322	0.0161854	8	10	10	Brain_Anterior	0.0173683
ENSG00000137720	C11orf1	-3.86391	-0.0694	0.000111588	0.0165738	0.102371	7.79893e-05	0.000460604	1	2	2	Brain_Anterior	0.0174075
ENSG00000226476	LINC01748	3.86349	0.0447821	0.00011178	0.0419103	0.0882517	0.000258288	0.00135042	9	9	9	Brain_Anterior	0.0174151
ENSG00000196653	ZNF502	3.86312	0.074655	0.000111948	0.0147171	0.312743	2.90485e-18	5.76986e-17	5	6	6	Brain_Cortex	0.017419
ENSG00000177352	CCDC71	-3.85932	-0.0651777	0.000113702	0.0192443	0.105087	4.00488e-06	2.07364e-05	7	8	8	Brain_Caudate	0.0176694
ENSG00000135929	CYP27A1	3.85795	0.173194	0.000114342	0.00260514	0.0244574	0.0387593	0.0900327	1	1	1	Brain_Frontal	0.0177009
ENSG00000204381	LAYN	-3.85831	-0.0581696	0.000114174	0.0240433	0.145775	1.02731e-05	8.73925e-05	3	3	3	Brain_Spinal	0.0177009
ENSG00000272555	AC009974.1	3.85795	0.218324	0.000114342	0.00163944	0.0690789	4.76742e-12	1.83475e-11	1	1	1	Whole_Blood	0.0177009
ENSG00000174547	MRPL11	3.8572	0.0693912	0.000114694	0.0167796	0.0669799	0.000789333	0.00350243	5	6	6	Brain_Hippocampus	0.0177103
ENSG00000278619	MRM1	3.85725	0.0543749	0.000114672	0.0295429	0.0401445	0.0244812	0.0731911	2	3	3	Brain_Spinal	0.0177103
ENSG00000135925	WNT10A	3.85494	1.87719	0.000115757	2.19067e-05	0.0415592	0.0220432	0.0670446	1	3	3	Brain_Spinal	0.0178518
ENSG00000173421	CCDC36	3.85235	0.0430735	0.00011699	0.0438312	0.0374049	0.0103351	0.0283167	5	10	10	Brain_Frontal	0.0180086
ENSG00000148341	SH3GLB2	3.85218	0.0399833	0.000117071	0.0577016	0.0987895	0.000338095	0.00193621	7	11	11	Brain_Spinal	0.0180086
ENSG00000261033	AC005730.2	3.84971	0.0258879	0.000118259	0.122467	0.171205	9.31057e-10	8.67619e-09	8	9	9	Brain_Nucleus	0.0181684
ENSG00000173992	CCS	3.84888	0.0439353	0.000118659	0.0406323	0.0507192	0.00363364	0.0132926	7	9	9	Brain_Hippocampus	0.0182069
ENSG00000173421	CCDC36	3.84661	0.0427893	0.000119766	0.0442931	0.0682348	0.00058027	0.00217875	5	8	8	Brain_Putamen	0.0183535
ENSG00000178252	WDR6	-3.84584	-0.023317	0.00012014	0.149369	0.211873	5.86496e-08	8.04074e-07	5	9	9	Brain_Spinal	0.0183645
ENSG00000161405	IKZF3	3.84611	0.0434278	0.00012001	0.0438096	0.0635829	3.54325e-11	1.29146e-10	5	5	5	Whole_Blood	0.0183645
ENSG00000261033	AC005730.2	3.84516	0.0262438	0.000120474	0.119325	0.194357	3.09876e-09	4.25773e-08	13	18	18	Brain_Hippocampus	0.0183755
ENSG00000177352	CCDC71	-3.84508	-0.0645949	0.000120515	0.019408	0.0477223	1.10912e-08	3.39589e-08	7	8	8	Whole_Blood	0.0183755
ENSG00000196653	ZNF502	3.84426	0.0744497	0.000120918	0.014659	0.139315	5.35773e-07	4.88384e-06	5	6	6	Brain_Hypothalamus	0.018414
ENSG00000160161	CILP2	-3.84165	-0.212952	0.000122212	0.00187776	0.212916	1.27559e-11	1.49143e-10	2	3	3	Brain_Caudate	0.0185644
ENSG00000250571	GLI4	-3.84166	-0.0966219	0.000122206	0.00931805	0.0750619	5.96674e-05	0.000185607	3	4	4	Brain_Cerebellum	0.0185644
ENSG00000177352	CCDC71	-3.83912	-0.063875	0.000123477	0.0197682	0.10204	2.88772e-05	0.000182959	7	8	8	Brain_Hippocampus	0.0187332
ENSG00000111275	ALDH2	-3.83846	-0.0379828	0.000123809	0.0584613	0.0864851	2.15598e-05	0.000100745	2	2	2	Brain_Nucleus	0.0187602
ENSG00000139428	MMAB	3.83806	0.0441393	0.000124008	0.0420502	0.166802	1.20923e-09	9.42031e-09	8	8	8	Brain_Cortex	0.018767
ENSG00000261033	AC005730.2	3.8352	0.0263922	0.000125465	0.117169	0.0690837	0.000441262	0.00134471	11	15	15	Brain_Cerebellar	0.0189637
ENSG00000187664	HAPLN4	-3.83447	-0.0473862	0.000125835	0.0404497	0.0541419	0.00796416	0.0338015	5	8	8	Brain_Amygdala	0.0189653
ENSG00000118689	FOXO3	3.83395	0.138504	0.0001261	0.00483135	0.0722884	8.27288e-05	0.000250948	6	8	8	Brain_Cerebellum	0.0189653
ENSG00000143578	CREB3L4	3.83468	0.0447449	0.000125728	0.0399795	0.0377359	0.0111378	0.0344938	7	7	7	Brain_Hypothalamus	0.0189653
ENSG00000261033	AC005730.2	3.83421	0.0268924	0.000125966	0.112261	0.1515	6.65278e-06	5.94903e-05	8	9	9	Brain_Spinal	0.0189653
ENSG00000134049	IER3IP1	-3.83305	-0.147793	0.000126566	0.00357298	0.0244836	4.74783e-05	0.000105713	4	5	5	Whole_Blood	0.019012
ENSG00000108443	RPS6KB1	3.83235	0.0535153	0.000126927	0.0289112	0.039073	2.49663e-07	6.85583e-07	6	7	7	Whole_Blood	0.0190427
ENSG00000186446	ZNF501	3.83203	0.24173	0.000127091	0.00125763	0.134724	5.89592e-05	0.000527133	3	4	4	Brain_Substantia	0.0190437
ENSG00000226239	AL031658.1	-3.8292	-0.100924	0.000128561	0.00851709	0.0220172	0.0350744	0.0763671	4	6	6	Brain_Nucleus	0.0192403
ENSG00000143554	SLC27A3	-3.82753	-0.0408602	0.000129435	0.0462381	0.108885	1.06534e-06	4.27336e-06	4	4	4	Brain_Cerebellum	0.0193472
ENSG00000143554	SLC27A3	-3.82484	-0.0333901	0.000130859	0.069251	0.130716	8.83967e-07	4.25107e-06	4	4	4	Brain_Cerebellar	0.0195254
ENSG00000270108	AL049840.6	-3.82467	-0.0520469	0.000130948	0.029693	0.094505	0.000462575	0.00255045	9	26	26	Brain_Spinal	0.0195254
ENSG00000239213	NCK1-DT	3.82222	0.140781	0.000132255	0.00373892	0.0478215	0.0127823	0.0504003	5	7	7	Brain_Amygdala	0.019672
ENSG00000226239	AL031658.1	-3.82234	-0.0818981	0.000132193	0.012884	0.0298445	0.0222437	0.0465132	6	9	9	Brain_Cerebellar	0.019672
ENSG00000178252	WDR6	-3.81737	-0.0175647	0.00013488	0.270225	0.397775	1.39815e-24	3.30501e-23	2	2	2	Brain_Cerebellum	0.0200379
ENSG00000167914	GSDMA	3.81692	0.0232916	0.000135128	0.146685	0.145773	4.19077e-07	3.92707e-06	10	11	11	Brain_Hippocampus	0.0200503
ENSG00000213672	NCKIPSD	3.81336	0.0203449	0.000137092	0.195022	0.148176	4.33781e-25	3.25411e-24	13	18	18	Whole_Blood	0.0203169
ENSG00000128266	GNAZ	3.81061	0.033572	0.000138627	0.0731583	0.263453	1.97046e-14	3.20363e-13	13	14	14	Brain_Caudate	0.0204943
ENSG00000001617	SEMA3F	-3.81085	-0.0562774	0.000138487	0.0223708	0.0568874	0.00203495	0.00802734	11	16	16	Brain_Hippocampus	0.0204943
ENSG00000128266	GNAZ	3.8099	0.04671	0.00013902	0.0379337	0.0785413	1.47732e-13	6.19429e-13	9	10	10	Whole_Blood	0.0205276
ENSG00000226239	AL031658.1	-3.8081	-0.0913316	0.000140041	0.0103383	0.0659906	0.000173552	0.00049884	5	7	7	Brain_Cerebellum	0.0206531
ENSG00000270361	AL451085.1	3.80477	0.0398321	0.000141938	0.0459729	0.0430873	0.00256307	0.00598991	9	9	9	Brain_Cerebellum	0.0209075
ENSG00000232093	DCST1-AS1	3.80139	0.146715	0.000143887	0.00365973	0.0533829	0.00842867	0.0354456	5	7	7	Brain_Amygdala	0.0211486
ENSG00000261033	AC005730.2	3.80133	0.0252219	0.000143922	0.125022	0.108286	2.80079e-06	1.48668e-05	10	13	13	Brain_Caudate	0.0211486
ENSG00000042317	SPATA7	3.79861	0.0470243	0.000145513	0.0350924	0.22665	1.75756e-08	2.68456e-07	6	9	9	Brain_Spinal	0.0213564
ENSG00000250067	YJEFN3	3.79714	0.0299445	0.000146375	0.0880174	0.254794	6.53249e-15	6.38377e-14	11	12	12	Brain_Cerebellum	0.0214571
ENSG00000135953	MFSD9	3.79422	0.0138367	0.000148106	0.416503	0.67198	7.69448e-164	4.88713e-161	25	28	28	Whole_Blood	0.0216847
ENSG00000124198	ARFGEF2	3.79382	0.0666023	0.000148346	0.0171528	0.0296312	7.43526e-06	1.79259e-05	9	12	12	Whole_Blood	0.0216937
ENSG00000143578	CREB3L4	3.79227	0.0448193	0.000149275	0.0391876	0.0581312	0.00326309	0.0125684	7	10	10	Brain_Anterior	0.0218033
ENSG00000173421	CCDC36	3.78944	0.0807334	0.000150988	0.0123499	0.0438324	0.0109285	0.036124	3	3	3	Brain_Anterior	0.022027
ENSG00000111361	EIF2B1	-3.78715	-0.0930748	0.000152386	0.00846414	0.0317008	0.0184068	0.0393462	6	7	7	Brain_Cerebellar	0.0222043
ENSG00000114650	SCAP	-3.78358	-0.0407438	0.000154586	0.0480529	0.267206	2.1098e-15	3.14821e-14	8	11	11	Brain_Cortex	0.0224979
ENSG00000204381	LAYN	-3.7824	-0.0277526	0.000155325	0.101239	0.172469	1.73186e-09	1.51888e-08	6	7	7	Brain_Caudate	0.0225785
ENSG00000114650	SCAP	-3.78083	-0.0424154	0.000156309	0.0442783	0.0906685	6.60567e-05	0.000306209	8	11	11	Brain_Putamen	0.0226943
ENSG00000124201	ZNFX1	3.78033	0.0489935	0.000156618	0.0324656	0.0708955	2.45207e-12	9.58963e-12	9	12	12	Whole_Blood	0.0227121
ENSG00000158106	RHPN1	-3.78001	-0.0774777	0.000156823	0.0127411	0.0433528	0.00248403	0.00582399	6	10	10	Brain_Cerebellum	0.0227146
ENSG00000174165	ZDHHC24	3.7786	0.0253009	0.00015771	0.113117	0.202497	1.07634e-08	1.41008e-07	3	4	4	Brain_Anterior	0.0227701
ENSG00000095321	CRAT	3.7791	0.0376187	0.000157394	0.0606181	0.0897305	7.23687e-05	0.000418977	7	9	9	Brain_Hypothalamus	0.0227701
ENSG00000178093	TSSK6	-3.77851	-0.0930814	0.000157768	0.00934844	0.0566928	4.33094e-10	1.47422e-09	3	6	6	Whole_Blood	0.0227701
ENSG00000144230	GPR17	3.77452	0.0494989	0.000160313	0.0315029	0.213849	1.80276e-12	1.39431e-11	3	3	3	Brain_Cerebellum	0.0231101
ENSG00000261033	AC005730.2	3.77325	0.0336391	0.000161133	0.067496	0.14979	1.85194e-07	1.41105e-06	5	6	6	Brain_Putamen	0.0232006
ENSG00000143578	CREB3L4	3.77144	0.0385248	0.000162308	0.0527421	0.0978718	8.94352e-06	4.33919e-05	10	11	11	Brain_Caudate	0.0233422
ENSG00000278619	MRM1	3.77018	0.0630076	0.000163131	0.0203052	0.0658898	0.000605825	0.0022515	2	2	2	Brain_Frontal	0.0234329
ENSG00000135913	USP37	3.76943	0.0569258	0.000163623	0.022251	0.0533928	1.43069e-09	4.68312e-09	5	7	7	Whole_Blood	0.0234758
ENSG00000114054	PCCB	3.76868	0.0427042	0.000164115	0.0416677	0.122742	2.00481e-06	9.12637e-06	8	9	9	Brain_Cerebellar	0.0235185
ENSG00000128513	POT1	-3.7683	-0.0425351	0.00016436	0.0435583	0.0925509	7.52359e-06	2.67901e-05	4	5	5	Brain_Cerebellum	0.023526
ENSG00000137720	C11orf1	-3.76718	-0.0452437	0.000165103	0.038737	0.111548	1.94337e-06	1.06123e-05	6	9	9	Brain_Caudate	0.0236045
ENSG00000197535	MYO5A	-3.76487	-0.0517235	0.000166633	0.0271626	0.081295	5.5872e-05	0.000232028	11	12	12	Brain_Caudate	0.0237405
ENSG00000174080	CTSF	-3.76486	-0.0164324	0.000166641	0.278399	0.225105	3.95332e-13	3.253e-12	11	15	15	Brain_Cerebellum	0.0237405
ENSG00000095321	CRAT	3.76525	0.0418368	0.000166386	0.0489127	0.0373684	0.0115463	0.0309174	5	7	7	Brain_Putamen	0.0237405
ENSG00000150625	GPM6A	3.76165	0.0559704	0.000168799	0.0299899	0.0429265	0.00261219	0.00609926	7	10	10	Brain_Cerebellum	0.0240199
ENSG00000111275	ALDH2	-3.76025	-0.0463765	0.000169741	0.036537	0.124173	1.73161e-06	1.0775e-05	4	4	4	Brain_Frontal	0.0241257
ENSG00000198064	NPIPB13	-3.75867	-0.449211	0.000170822	0.000406767	0.022414	0.0479869	0.0923948	1	4	4	Brain_Cerebellar	0.024251
ENSG00000111275	ALDH2	-3.7583	-0.0449329	0.000171074	0.0388228	0.130372	1.31645e-06	1.10032e-05	4	4	4	Brain_Hypothalamus	0.0242584
ENSG00000111275	ALDH2	-3.75484	-0.0424852	0.00017345	0.0433064	0.0440899	0.0169245	0.0639109	6	7	7	Brain_Amygdala	0.0243507
ENSG00000111275	ALDH2	-3.75637	-0.0431419	0.000172399	0.0420441	0.0835148	4.37588e-05	0.000185688	6	7	7	Brain_Caudate	0.0243507
ENSG00000111275	ALDH2	-3.7556	-0.0437912	0.000172926	0.0407647	0.0912807	4.83435e-05	0.000176924	3	3	3	Brain_Cerebellar	0.0243507
ENSG00000273302	AC016747.3	3.75501	0.0269206	0.000173336	0.103924	0.188874	4.8697e-11	3.25886e-10	8	12	12	Brain_Cerebellum	0.0243507
ENSG00000111275	ALDH2	-3.7548	-0.042287	0.000173478	0.0437129	0.199445	1.92225e-11	1.85296e-10	6	7	7	Brain_Cortex	0.0243507
ENSG00000144230	GPR17	3.75473	0.0238848	0.000173528	0.1356	0.0665961	0.00018714	0.000652441	7	9	9	Brain_Cortex	0.0243507
ENSG00000111275	ALDH2	-3.75529	-0.042753	0.000173141	0.042777	0.0931813	6.69541e-05	0.000392708	6	7	7	Brain_Hippocampus	0.0243507
ENSG00000111275	ALDH2	-3.75571	-0.0428654	0.000172848	0.0425691	0.106504	1.4043e-05	7.54842e-05	6	7	7	Brain_Putamen	0.0243507
ENSG00000196653	ZNF502	3.75487	0.0731155	0.000173431	0.0141964	0.231501	4.07256e-40	5.33132e-39	6	7	7	Whole_Blood	0.0243507
ENSG00000273302	AC016747.3	3.75362	0.0420837	0.000174297	0.0430323	0.057819	0.00134923	0.00461557	7	7	7	Brain_Frontal	0.0244304
ENSG00000275409	AC026367.2	-3.75319	-0.0242851	0.000174599	0.139555	0.0552126	0.00808561	0.0292494	11	15	15	Brain_Spinal	0.0244444
ENSG00000143578	CREB3L4	3.74983	0.0759674	0.000176951	0.013437	0.0506387	0.00275314	0.00876835	5	5	5	Brain_Frontal	0.0247169
ENSG00000111361	EIF2B1	-3.74986	-0.0576793	0.000176931	0.0230553	0.0368627	0.0121335	0.0371279	8	12	12	Brain_Hypothalamus	0.0247169
ENSG00000239213	NCK1-DT	3.7495	0.122537	0.000177188	0.00475387	0.106317	1.45081e-06	5.72013e-06	6	8	8	Brain_Cerebellum	0.0247215
ENSG00000275409	AC026367.2	-3.74845	-0.0238324	0.000177931	0.144366	0.157568	8.35755e-08	6.76093e-07	12	16	16	Brain_Putamen	0.0247966
ENSG00000224086	AC245452.1	3.74777	0.0242011	0.000178411	0.13425	0.527181	6.23622e-20	1.36321e-17	5	7	7	Brain_Substantia	0.024835
ENSG00000255561	FDXACB1	-3.74721	-0.0588546	0.000178811	0.0230903	0.0558409	0.00164193	0.0055147	4	4	4	Brain_Frontal	0.0248623
ENSG00000224086	AC245452.1	3.74549	0.0178501	0.000180045	0.250708	0.519001	1.69358e-28	3.09954e-26	9	17	17	Brain_Hypothalamus	0.0249768
ENSG00000135250	SRPK2	3.74556	0.0350957	0.000179992	0.0671293	0.131431	3.06522e-22	2.01864e-21	5	5	5	Whole_Blood	0.0249768
ENSG00000174483	BBS1	3.74504	0.126275	0.000180365	0.00438587	0.0338082	0.0369918	0.122347	2	4	4	Brain_Amygdala	0.0249926
ENSG00000181625	SLX1B	3.74464	0.0548372	0.000180651	0.0272891	0.0987655	7.98355e-17	4.03269e-16	8	34	34	Whole_Blood	0.0250037
ENSG00000169217	CD2BP2	3.74177	0.0618224	0.00018273	0.0187321	0.0607171	0.000533296	0.00179849	3	4	4	Brain_Caudate	0.0252627
ENSG00000159352	PSMD4	-3.74089	-0.0500765	0.000183373	0.0315099	0.0559826	0.000895227	0.0028716	8	11	11	Brain_Caudate	0.0253228
ENSG00000255561	FDXACB1	-3.74023	-0.0454371	0.000183851	0.0384865	0.0841867	0.000851642	0.00502282	4	6	6	Brain_Amygdala	0.0253312
ENSG00000258789	AL162171.1	3.74034	0.0772721	0.000183774	0.0145158	0.10224	7.88649e-05	0.000465211	6	11	11	Brain_Anterior	0.0253312
ENSG00000144792	ZNF660	-3.73989	-0.0149221	0.000184104	0.355822	0.614691	9.52967e-45	1.94211e-42	9	11	11	Brain_Cerebellum	0.0253373
ENSG00000213672	NCKIPSD	3.73816	0.0180748	0.00018537	0.238132	0.514979	1.51179e-24	1.79195e-22	6	8	8	Brain_Anterior	0.0254827
ENSG00000173421	CCDC36	3.73777	0.0462196	0.000185657	0.0360601	0.0415755	0.0295563	0.100734	5	6	6	Brain_Substantia	0.0254933
ENSG00000114650	SCAP	-3.73725	-0.0429518	0.000186045	0.0421064	0.167907	2.97319e-09	2.53724e-08	8	11	11	Brain_Caudate	0.0255178
ENSG00000275409	AC026367.2	-3.73611	-0.0239159	0.000186891	0.142068	0.224818	3.40122e-11	4.32701e-10	12	15	15	Brain_Frontal	0.0255866
ENSG00000036257	CUL3	-3.736	-0.151152	0.000186968	0.00321256	0.0244846	0.041579	0.0952943	2	3	3	Brain_Putamen	0.0255866
ENSG00000271882	AP001330.4	3.73522	0.285762	0.000187548	0.000970034	0.0314881	0.0109159	0.025802	1	1	1	Brain_Cortex	0.0256371
ENSG00000275409	AC026367.2	-3.73418	-0.0246236	0.000188327	0.134372	0.133565	1.60717e-07	1.04421e-06	10	13	13	Brain_Caudate	0.0256858
ENSG00000237781	AL356356.1	-3.73423	-0.0535942	0.000188288	0.0323005	0.0649423	0.000226487	0.000776341	4	6	6	Brain_Cortex	0.0256858
ENSG00000224086	AC245452.1	3.73294	0.0216749	0.000189256	0.166159	0.469063	9.2806e-19	7.97444e-17	5	7	7	Brain_Spinal	0.0257836
ENSG00000204381	LAYN	-3.73143	-0.0436134	0.000190399	0.0399122	0.0520609	0.00109098	0.00353076	5	6	6	Brain_Nucleus	0.0259102
ENSG00000180096	SEPTIN1	-3.73061	-0.031223	0.000191015	0.0708818	0.163991	3.626e-07	3.52535e-06	5	7	7	Brain_Anterior	0.0259571
ENSG00000224086	AC245452.1	3.73041	0.0227328	0.000191171	0.151543	0.57629	3.80408e-33	1.26676e-30	11	28	28	Brain_Putamen	0.0259571
ENSG00000180096	SEPTIN1	-3.72818	-0.0311438	0.00019287	0.0711416	0.146151	1.78188e-07	1.30951e-06	5	7	7	Brain_Frontal	0.0261586
ENSG00000180096	SEPTIN1	-3.72784	-0.0308861	0.000193131	0.0723822	0.249438	2.48178e-14	3.31456e-13	5	7	7	Brain_Cortex	0.0261649
ENSG00000172613	RAD9A	3.72754	0.0706956	0.000193357	0.016602	0.210364	2.86731e-07	4.75141e-06	10	29	29	Brain_Substantia	0.0261663
ENSG00000255561	FDXACB1	-3.72695	-0.0457623	0.000193812	0.0375888	0.0358489	0.00603836	0.0130793	4	6	6	Brain_Cerebellum	0.0261987
ENSG00000224086	AC245452.1	3.72487	0.0404133	0.000195418	0.0475119	0.479176	1.03564e-19	1.3378e-17	5	7	7	Brain_Amygdala	0.0263129
ENSG00000174165	ZDHHC24	3.72473	0.0257124	0.000195523	0.10561	0.254977	1.04558e-09	2.44313e-08	3	3	3	Brain_Amygdala	0.0263129
ENSG00000180096	SEPTIN1	-3.72517	-0.0322143	0.000195187	0.0663501	0.102129	2.39789e-06	9.15333e-06	4	5	5	Brain_Cerebellum	0.0263129
ENSG00000177352	CCDC71	-3.72476	-0.0336673	0.000195501	0.0678081	0.153384	8.34699e-08	6.51034e-07	11	15	15	Brain_Frontal	0.0263129
ENSG00000144792	ZNF660	-3.72442	-0.0149701	0.000195768	0.350658	0.443235	3.29705e-26	1.87089e-24	9	11	11	Brain_Caudate	0.0263167
ENSG00000180096	SEPTIN1	-3.72385	-0.0304969	0.000196209	0.0741164	0.18015	6.93053e-10	6.4436e-09	5	7	7	Brain_Caudate	0.026318
ENSG00000213672	NCKIPSD	3.72385	0.017393	0.00019621	0.255905	0.352252	3.42709e-12	1.5342e-10	5	6	6	Brain_Substantia	0.026318
ENSG00000128266	GNAZ	3.72174	0.023617	0.000197856	0.142384	0.25014	1.46349e-08	3.28653e-07	15	15	15	Brain_Substantia	0.0265094
ENSG00000255561	FDXACB1	-3.7211	-0.0593031	0.000198358	0.0224155	0.055774	0.00165286	0.00447169	4	4	4	Brain_Cerebellar	0.0265183
ENSG00000226476	LINC01748	3.72119	0.0450987	0.000198285	0.0387621	0.054673	0.00214894	0.00839102	9	9	9	Brain_Hypothalamus	0.0265183
ENSG00000237781	AL356356.1	-3.71912	-0.0380858	0.000199917	0.0637793	0.0392393	0.00562765	0.0149703	1	1	1	Brain_Caudate	0.0265364
ENSG00000237781	AL356356.1	-3.71912	-0.0378545	0.000199917	0.0645612	0.0539806	0.00267384	0.0101738	1	1	1	Brain_Hippocampus	0.0265364
ENSG00000237781	AL356356.1	-3.71912	-0.0706188	0.000199917	0.0185509	0.0600448	0.00127918	0.00534483	1	1	1	Brain_Hypothalamus	0.0265364
ENSG00000237781	AL356356.1	-3.71912	-0.0919163	0.000199917	0.0109502	0.0394473	0.00460276	0.0127659	1	1	1	Brain_Nucleus	0.0265364
ENSG00000213672	NCKIPSD	3.71895	0.0181561	0.000200055	0.233637	0.33537	1.74552e-19	4.96596e-18	8	10	10	Brain_Nucleus	0.0265364
ENSG00000237781	AL356356.1	-3.71912	-0.0414244	0.000199917	0.053913	0.0397253	0.00916767	0.0252699	1	1	1	Brain_Putamen	0.0265364
ENSG00000237781	AL356356.1	-3.71871	-0.0358767	0.000200241	0.0718601	0.169399	1.68541e-06	1.71666e-05	2	3	3	Brain_Spinal	0.0265364
ENSG00000237781	AL356356.1	-3.71912	-0.0371023	0.000199917	0.0672055	0.211637	2.61243e-07	4.40002e-06	1	1	1	Brain_Substantia	0.0265364
ENSG00000224086	AC245452.1	3.71778	0.0220526	0.000200978	0.164209	0.638831	2.48885e-44	1.57491e-41	16	27	27	Brain_Caudate	0.0265872
ENSG00000204381	LAYN	-3.71742	-0.0336402	0.00020127	0.0669044	0.0765097	0.000322578	0.001598	3	4	4	Brain_Hippocampus	0.0265872
ENSG00000180096	SEPTIN1	-3.71713	-0.029893	0.000201499	0.0769309	0.197798	1.23178e-09	1.32926e-08	5	7	7	Brain_Putamen	0.0265872
ENSG00000138668	HNRNPD	3.7173	0.200947	0.00020136	0.0019708	0.0397666	0.0334096	0.111084	3	4	4	Brain_Substantia	0.0265872
ENSG00000224086	AC245452.1	3.71569	0.0203112	0.000202649	0.18876	0.509316	3.52637e-24	3.96697e-22	7	12	12	Brain_Anterior	0.0267099
ENSG00000224086	AC245452.1	3.71511	0.0210538	0.000203116	0.175743	0.609307	3.82042e-37	1.3743e-34	6	10	10	Brain_Frontal	0.0267425
ENSG00000237781	AL356356.1	-3.71448	-0.0365843	0.000203625	0.0689534	0.0214973	0.0341408	0.0630464	2	3	3	Brain_Cerebellum	0.0267805
ENSG00000173486	FKBP2	-3.71313	-0.113436	0.000204709	0.00560156	0.0228197	0.0492553	0.121127	3	3	3	Brain_Hypothalamus	0.0268939
ENSG00000166478	ZNF143	3.71246	0.0376837	0.000205257	0.0526892	0.10383	0.000233623	0.00140903	5	6	6	Brain_Spinal	0.0269368
ENSG00000149600	COMMD7	3.71136	0.0580614	0.000206149	0.022802	0.0341483	0.0158461	0.0408222	4	4	4	Brain_Putamen	0.0270246
ENSG00000178093	TSSK6	-3.71043	-0.660392	0.000206908	0.000183524	0.0896289	0.0002299	0.00121272	1	2	2	Brain_Anterior	0.0270949
ENSG00000185614	INKA1	3.70881	0.0489943	0.000208235	0.0320968	0.364438	9.34189e-19	1.96653e-17	5	8	8	Brain_Cerebellar	0.0272393
ENSG00000149600	COMMD7	3.70834	0.0530862	0.000208623	0.0272596	0.0260607	0.0383129	0.101112	5	5	5	Brain_Hippocampus	0.0272608
ENSG00000149600	COMMD7	3.70705	0.0502106	0.000209684	0.0304749	0.0498964	0.00653591	0.0231457	6	6	6	Brain_Anterior	0.0273113
ENSG00000180096	SEPTIN1	-3.70755	-0.0332699	0.000209271	0.0614757	0.131635	1.16004e-06	9.80788e-06	4	4	4	Brain_Hypothalamus	0.0273113
ENSG00000118898	PPL	3.70707	0.0954529	0.00020967	0.00827591	0.0216844	0.000130566	0.000276464	9	12	12	Whole_Blood	0.0273113
ENSG00000149927	DOC2A	-3.70522	-0.123298	0.000211206	0.00528134	0.0421517	0.00723513	0.0205261	2	2	2	Brain_Putamen	0.0274605
ENSG00000204381	LAYN	-3.70513	-0.0299339	0.000211282	0.0834199	0.359169	5.92909e-18	2.02757e-16	6	6	6	Brain_Putamen	0.0274605
ENSG00000159352	PSMD4	-3.70312	-0.049119	0.000212965	0.0321887	0.146256	1.7514e-06	1.46178e-05	6	7	7	Brain_Anterior	0.0276497
ENSG00000109686	SH3D19	3.70033	0.0624975	0.000215323	0.0195344	0.0410064	0.0139027	0.0444985	2	2	2	Brain_Anterior	0.0279062
ENSG00000144792	ZNF660	-3.70024	-0.0148724	0.0002154	0.350402	0.403271	1.39571e-15	6.9387e-14	9	11	11	Brain_Spinal	0.0279062
ENSG00000169217	CD2BP2	3.69669	0.0585175	0.000218428	0.0204142	0.0922921	9.5018e-06	4.18482e-05	3	4	4	Brain_Cortex	0.0282572
ENSG00000196653	ZNF502	3.69652	0.0794739	0.000218574	0.0119227	0.188134	5.89143e-09	7.73669e-08	3	4	4	Brain_Hippocampus	0.0282572
ENSG00000178741	COX5A	-3.69587	-0.065931	0.000219138	0.0176906	0.0302098	0.0153624	0.036134	9	14	14	Brain_Caudate	0.02827
ENSG00000271882	AP001330.4	3.69613	0.0843471	0.000218911	0.0108804	0.0229575	0.0485671	0.108986	2	3	3	Brain_Putamen	0.02827
ENSG00000173421	CCDC36	3.6938	0.182317	0.000220927	0.00229222	0.0256512	0.0256961	0.0571992	2	2	2	Brain_Caudate	0.0284404
ENSG00000156052	GNAQ	3.69406	0.0967895	0.000220701	0.008659	0.0897017	1.49021e-05	7.17489e-05	14	26	26	Brain_Nucleus	0.0284404
ENSG00000157017	GHRL	-3.69288	-0.0431065	0.000221731	0.0407328	0.029077	0.0389287	0.107581	12	13	13	Brain_Anterior	0.0284781
ENSG00000271882	AP001330.4	3.69302	0.0925493	0.000221606	0.00902728	0.021095	0.0433184	0.0908298	2	4	4	Brain_Caudate	0.0284781
ENSG00000095321	CRAT	3.69266	0.0754255	0.000221923	0.0148614	0.0333082	0.0189638	0.0554474	3	3	3	Brain_Hippocampus	0.0284781
ENSG00000272854	AC004839.2	3.69138	0.119525	0.000223039	0.00524318	0.0259559	0.0387091	0.101976	3	5	5	Brain_Hippocampus	0.0285912
ENSG00000163131	CTSS	3.69001	0.0345369	0.00022425	0.0608523	0.0949639	4.34656e-05	0.000265013	4	7	7	Brain_Hypothalamus	0.0286959
ENSG00000149600	COMMD7	3.68992	0.048809	0.000224329	0.031972	0.11265	1.04467e-06	6.23178e-06	6	7	7	Brain_Nucleus	0.0286959
ENSG00000168778	TCTN2	-3.6894	-0.0286922	0.00022478	0.0864453	0.175432	7.65721e-30	6.94046e-29	3	5	5	Whole_Blood	0.0287234
ENSG00000136280	CCM2	-3.68676	-0.124285	0.000227131	0.00475227	0.118406	3.12238e-06	1.37802e-05	2	2	2	Brain_Cerebellar	0.0289603
ENSG00000140941	MAP1LC3B	3.68677	0.0530443	0.000227121	0.0282561	0.166635	8.49538e-10	4.97286e-09	13	16	16	Brain_Cerebellum	0.0289603
ENSG00000261033	AC005730.2	3.68651	0.0238622	0.000227349	0.128443	0.288383	1.8437e-14	3.76389e-13	6	22	22	Brain_Frontal	0.0289603
ENSG00000140941	MAP1LC3B	3.68535	0.0521881	0.000228392	0.0291699	0.0547823	0.000730881	0.00225693	14	17	17	Brain_Cortex	0.0289937
ENSG00000111361	EIF2B1	-3.68548	-0.0632307	0.000228272	0.0181636	0.02039	0.0426334	0.0907123	4	4	4	Brain_Nucleus	0.0289937
ENSG00000204381	LAYN	-3.68546	-0.030735	0.000228291	0.0783034	0.223859	1.06101e-07	1.94483e-06	5	5	5	Brain_Substantia	0.0289937
ENSG00000244151	AC010973.2	3.68515	0.0711507	0.000228566	0.0148911	0.0133616	0.00273105	0.00488626	7	7	7	Whole_Blood	0.0289937
ENSG00000275409	AC026367.2	-3.68327	-0.0224111	0.000230264	0.155966	0.248745	1.52581e-14	1.43431e-13	12	17	17	Brain_Cerebellum	0.0291786
ENSG00000109956	B3GAT1	-3.68262	-0.0345338	0.000230845	0.0691945	0.0995214	6.00979e-17	3.05731e-16	13	17	17	Whole_Blood	0.0292219
ENSG00000173421	CCDC36	3.68196	0.0479246	0.000231449	0.0326592	0.040748	0.023409	0.0704902	5	5	5	Brain_Spinal	0.0292678
ENSG00000225670	CADM3-AS1	-3.68156	-0.0963671	0.000231811	0.00837144	0.0378791	0.00985347	0.0271243	6	6	6	Brain_Frontal	0.0292831
ENSG00000275393	AC018695.6	-3.68105	-0.142939	0.000232274	0.00353344	0.0108408	0.0069892	0.011818	5	12	12	Whole_Blood	0.0293112
ENSG00000136933	RABEPK	3.6794	0.0478007	0.000233779	0.0333977	0.0715694	9.00381e-05	0.000271433	8	10	10	Brain_Cerebellum	0.0294399
ENSG00000143028	SYPL2	-3.67956	-0.0404553	0.000233637	0.0455186	0.0628062	0.00116767	0.00493958	10	12	12	Brain_Hippocampus	0.0294399
ENSG00000187664	HAPLN4	-3.67503	-0.0455515	0.00023782	0.038972	0.0608014	0.00100364	0.00355095	8	13	13	Brain_Frontal	0.0299005
ENSG00000204381	LAYN	-3.67492	-0.0683101	0.000237928	0.0156993	0.0916194	6.02165e-05	0.000354618	4	4	4	Brain_Hypothalamus	0.0299005
ENSG00000173421	CCDC36	3.67448	0.048142	0.000238338	0.0322386	0.0350271	0.00765144	0.0199444	5	6	6	Brain_Nucleus	0.029921
ENSG00000180096	SEPTIN1	-3.67342	-0.0352734	0.000239322	0.0535151	0.128167	3.10673e-05	0.000276709	4	4	4	Brain_Amygdala	0.0300126
ENSG00000278344	AC063943.1	3.67317	0.111879	0.000239561	0.00645597	0.0433901	0.0056705	0.0136492	3	6	6	Brain_Cerebellar	0.0300126
ENSG00000151247	EIF4E	3.67263	0.100042	0.000240071	0.0073794	0.138408	3.96165e-08	2.51968e-07	3	3	3	Brain_Cortex	0.0300336
ENSG00000142444	TIMM29	3.67246	0.0875447	0.000240223	0.00977084	0.0536786	0.0131265	0.0513075	5	5	5	Brain_Substantia	0.0300336
ENSG00000149600	COMMD7	3.66989	0.047871	0.000242653	0.032862	0.0743187	0.000262357	0.000836736	6	6	6	Brain_Cerebellar	0.0303062
ENSG00000111361	EIF2B1	-3.66835	-0.0490313	0.000244117	0.0304064	0.0766533	2.96127e-13	1.22045e-12	5	5	5	Whole_Blood	0.0304578
ENSG00000106771	TMEM245	3.66732	0.0416052	0.000245102	0.0406975	0.0558825	5.80924e-10	1.95838e-09	19	21	21	Whole_Blood	0.0305492
ENSG00000149600	COMMD7	3.66666	0.0450422	0.000245742	0.0370925	0.059374	0.00136476	0.00565778	8	9	9	Brain_Hypothalamus	0.0305976
ENSG00000143578	CREB3L4	3.66484	0.0471257	0.000247492	0.0325019	0.0466208	0.00468549	0.0139903	5	5	5	Brain_Putamen	0.030784
ENSG00000095321	CRAT	3.66425	0.0294398	0.000248063	0.092262	0.164884	2.47174e-08	1.48526e-07	10	10	10	Brain_Cerebellar	0.0308234
ENSG00000275409	AC026367.2	-3.66232	-0.0218357	0.000249938	0.166002	0.167585	2.62667e-07	2.65216e-06	18	28	28	Brain_Anterior	0.0310247
ENSG00000095321	CRAT	3.66061	0.0284697	0.00025162	0.0960649	0.112409	8.92249e-07	4.63453e-06	7	8	8	Brain_Cortex	0.0311187
ENSG00000095321	CRAT	3.66064	0.02853	0.000251583	0.0956482	0.155663	6.56535e-08	5.20834e-07	7	8	8	Brain_Frontal	0.0311187
ENSG00000170425	ADORA2B	-3.66124	-0.0320298	0.000250998	0.0743144	0.102841	1.72287e-17	9.01878e-17	9	12	12	Whole_Blood	0.0311187
ENSG00000275413	AC002553.2	3.6605	0.141631	0.000251719	0.00396633	0.0135233	0.00257239	0.00462022	4	4	4	Whole_Blood	0.0311187
ENSG00000177352	CCDC71	-3.65907	-0.0354097	0.000253136	0.0599716	0.122797	4.67769e-05	0.000397827	3	3	3	Brain_Amygdala	0.0312424
ENSG00000161653	NAGS	3.65897	0.0396382	0.000253234	0.0490642	0.0414219	1.07269e-07	3.03558e-07	16	20	20	Whole_Blood	0.0312424
ENSG00000142444	TIMM29	3.65814	0.119691	0.000254053	0.00519396	0.0531855	0.00495059	0.0181014	3	3	3	Brain_Anterior	0.0312874
ENSG00000149600	COMMD7	3.65808	0.0453108	0.000254114	0.0364598	0.0423216	0.00280551	0.00649996	8	9	9	Brain_Cerebellum	0.0312874
ENSG00000128266	GNAZ	3.65647	0.0231715	0.00025571	0.142424	0.103561	1.4074e-05	5.61555e-05	16	16	16	Brain_Cerebellar	0.0314521
ENSG00000086598	TMED2	-3.65559	-0.0495012	0.000256588	0.0297787	0.0481241	0.00404982	0.0122801	4	7	7	Brain_Putamen	0.0315281
ENSG00000095321	CRAT	3.65386	0.0274712	0.000258323	0.103083	0.0473067	0.0144261	0.0471021	8	9	9	Brain_Spinal	0.0317093
ENSG00000213672	NCKIPSD	3.65355	0.0169034	0.000258636	0.262977	0.469215	1.41037e-25	1.16308e-23	9	11	11	Brain_Frontal	0.0317157
ENSG00000140941	MAP1LC3B	3.65247	0.0606821	0.000259728	0.0212077	0.0358797	0.00816307	0.0207576	8	10	10	Brain_Caudate	0.0317948
ENSG00000065989	PDE4A	3.6524	0.146228	0.000259805	0.00346088	0.0193625	0.0466108	0.093789	5	6	6	Brain_Cortex	0.0317948
ENSG00000143028	SYPL2	-3.65168	-0.0329773	0.000260533	0.0681018	0.19653	8.05064e-10	5.8817e-09	12	14	14	Brain_Cerebellar	0.0318518
ENSG00000224086	AC245452.1	3.65125	0.0207349	0.000260972	0.17548	0.539768	1.51596e-35	2.18916e-33	18	49	49	Brain_Nucleus	0.0318665
ENSG00000275409	AC026367.2	-3.65104	-0.0270105	0.000261177	0.105725	0.162036	2.87175e-09	2.51281e-08	13	15	15	Brain_Nucleus	0.0318665
ENSG00000158106	RHPN1	-3.64972	-0.0691202	0.00026253	0.0149064	0.0514738	0.00146658	0.00447409	6	10	10	Brain_Caudate	0.0319994
ENSG00000173992	CCS	3.64903	0.0255412	0.000263235	0.116448	0.120518	2.07057e-20	1.24985e-19	23	31	31	Whole_Blood	0.0320532
ENSG00000105851	PIK3CG	3.64845	0.203569	0.000263825	0.00190866	0.034895	0.0362223	0.101492	8	8	8	Brain_Spinal	0.0320928
ENSG00000255561	FDXACB1	-3.64799	-0.0548765	0.000264295	0.0251809	0.0464704	0.00190795	0.00539349	4	4	4	Brain_Cortex	0.0321179
ENSG00000140941	MAP1LC3B	3.6471	0.0758175	0.000265218	0.0136777	0.151048	6.88569e-06	6.12322e-05	3	4	4	Brain_Spinal	0.0321658
ENSG00000111647	UHRF1BP1L	3.64719	0.0281526	0.000265125	0.101202	0.126037	2.47399e-21	1.5644e-20	10	11	11	Whole_Blood	0.0321658
ENSG00000088305	DNMT3B	3.64637	0.282043	0.000265969	0.000950132	0.0472162	0.00820026	0.0281581	2	2	2	Brain_Anterior	0.032217
ENSG00000275409	AC026367.2	-3.64618	-0.0318152	0.00026617	0.0775628	0.186872	9.64416e-11	8.66035e-10	11	12	12	Brain_Cortex	0.032217
ENSG00000095321	CRAT	3.64539	0.0296966	0.000266988	0.0868941	0.0564836	0.00374883	0.0142015	7	7	7	Brain_Anterior	0.0322299
ENSG00000273302	AC016747.3	3.64545	0.027565	0.000266921	0.0929539	0.214885	1.04534e-10	8.59631e-10	9	12	12	Brain_Cerebellar	0.0322299
ENSG00000178057	NDUFAF3	3.6451	0.0622253	0.000267289	0.0185755	0.035082	0.00661502	0.0142052	4	6	6	Brain_Cerebellum	0.0322299
ENSG00000159352	PSMD4	-3.64504	-0.0344865	0.00026735	0.0634749	0.119214	4.00327e-06	3.06158e-05	10	13	13	Brain_Hypothalamus	0.0322299
ENSG00000180096	SEPTIN1	-3.6448	-0.0354463	0.000267603	0.0519804	0.158354	1.16271e-05	0.000127557	3	3	3	Brain_Substantia	0.0322299
ENSG00000160710	ADAR	-3.64401	-0.185444	0.00026842	0.00211852	0.0374652	0.0279603	0.0966746	2	6	6	Brain_Amygdala	0.0322324
ENSG00000150625	GPM6A	3.64418	0.0519178	0.000268249	0.032864	0.0542728	0.00191857	0.00512111	12	16	16	Brain_Cerebellar	0.0322324
ENSG00000180096	SEPTIN1	-3.64416	-0.0364128	0.000268266	0.0492348	0.0484211	0.0132922	0.0440613	2	2	2	Brain_Spinal	0.0322324
ENSG00000144792	ZNF660	-3.64367	-0.0145617	0.000268782	0.354249	0.465916	4.73438e-29	3.74088e-27	11	13	13	Brain_Nucleus	0.032244
ENSG00000143570	SLC39A1	3.64043	0.029957	0.000272187	0.0791477	0.0893718	2.67512e-15	1.24358e-14	12	12	12	Whole_Blood	0.0326202
ENSG00000244151	AC010973.2	3.63957	0.0588848	0.000273098	0.0210478	0.30204	3.37299e-15	4.71764e-14	5	5	5	Brain_Cerebellar	0.0326973
ENSG00000143552	NUP210L	3.63865	0.111083	0.00027407	0.00614901	0.149926	1.20026e-07	6.54389e-07	3	5	5	Brain_Cerebellar	0.0327596
ENSG00000174165	ZDHHC24	3.63782	0.0306421	0.000274954	0.071083	0.278958	4.0048e-16	6.46767e-15	6	7	7	Brain_Cortex	0.0327596
ENSG00000151247	EIF4E	3.63854	0.120909	0.00027419	0.00491058	0.0683749	0.000473424	0.00180411	2	2	2	Brain_Frontal	0.0327596
ENSG00000100218	RSPH14	-3.63787	-0.0720694	0.0002749	0.0136254	0.0238474	0.0476524	0.122129	7	8	8	Brain_Hippocampus	0.0327596
ENSG00000119383	PTPA	3.63781	0.0180066	0.000274967	0.241821	0.310256	7.30782e-56	1.61289e-54	7	8	8	Whole_Blood	0.0327596
ENSG00000261033	AC005730.2	3.63659	0.0169084	0.000276269	0.246944	0.469568	1.04002e-21	8.71555e-20	8	10	10	Brain_Anterior	0.0328133
ENSG00000136933	RABEPK	3.63638	0.0538322	0.000276497	0.0264455	0.0566722	0.00058777	0.00184789	8	8	8	Brain_Cortex	0.0328133
ENSG00000151247	EIF4E	3.63666	0.146076	0.0002762	0.00335925	0.0194212	0.0479234	0.100538	2	2	2	Brain_Nucleus	0.0328133
ENSG00000143393	PI4KB	-3.63642	-0.0350645	0.000276453	0.0642	0.0842983	0.0017266	0.00946336	10	22	22	Brain_Substantia	0.0328133
ENSG00000095321	CRAT	3.6354	0.0235256	0.000277555	0.138792	0.34621	1.18795e-63	3.25433e-62	11	12	12	Whole_Blood	0.0329066
ENSG00000165476	REEP3	-3.63502	-0.0263669	0.000277957	0.103846	0.0784838	0.00253686	0.0130317	44	60	60	Brain_Substantia	0.0329222
ENSG00000142444	TIMM29	3.63457	0.103969	0.00027844	0.00676272	0.0467961	0.00525891	0.0183898	4	4	4	Brain_Hippocampus	0.0329391
ENSG00000213672	NCKIPSD	3.63439	0.0159948	0.000278642	0.291499	0.419403	2.50393e-16	1.38679e-14	5	7	7	Brain_Spinal	0.0329391
ENSG00000143028	SYPL2	-3.63233	-0.036225	0.000280874	0.0557342	0.292087	3.01074e-17	3.65944e-16	10	12	12	Brain_Cerebellum	0.0331707
ENSG00000180096	SEPTIN1	-3.63047	-0.040276	0.000282907	0.0397628	0.133375	1.41319e-06	1.18894e-05	2	2	2	Brain_Hippocampus	0.0333783
ENSG00000100030	MAPK1	3.62953	0.0538232	0.000283938	0.0258074	0.0587531	0.000509691	0.00178498	9	11	11	Brain_Nucleus	0.0334675
ENSG00000142444	TIMM29	3.62873	0.0982351	0.000284819	0.00755036	0.0344157	0.015434	0.0455025	5	5	5	Brain_Hypothalamus	0.0335388
ENSG00000180096	SEPTIN1	-3.62847	-0.0407329	0.000285107	0.0388092	0.24973	3.69541e-14	5.95676e-13	2	2	2	Brain_Nucleus	0.0335403
ENSG00000109686	SH3D19	3.62801	0.0642443	0.00028561	0.0177037	0.0389911	0.00485004	0.0133391	2	2	2	Brain_Nucleus	0.0335669
ENSG00000185909	KLHDC8B	-3.62725	-0.0792705	0.000286458	0.0118495	0.0711073	9.50716e-05	0.00028546	4	4	4	Brain_Cerebellum	0.033634
ENSG00000177479	ARIH2	3.62686	0.0652989	0.000286894	0.0205828	0.0700829	0.000589927	0.00271385	2	2	2	Brain_Hippocampus	0.0336527
ENSG00000161653	NAGS	3.62601	0.0330307	0.000287832	0.0675018	0.120701	1.62251e-05	0.000111762	5	6	6	Brain_Anterior	0.0337068
ENSG00000204381	LAYN	-3.62594	-0.0419135	0.00028791	0.0404161	0.141119	2.85102e-08	1.84687e-07	5	6	6	Brain_Cortex	0.0337068
ENSG00000196653	ZNF502	3.62558	0.0829291	0.000288318	0.0105436	0.0967284	0.000333957	0.00221555	3	4	4	Brain_Amygdala	0.0337221
ENSG00000177352	CCDC71	-3.62516	-0.0141735	0.000288785	0.34506	0.324657	2.18399e-19	3.24905e-18	8	12	12	Brain_Cerebellum	0.0337405
ENSG00000143552	NUP210L	3.62494	0.112238	0.000289031	0.00597932	0.162249	5.16271e-08	5.71154e-07	3	4	4	Brain_Hypothalamus	0.0337405
ENSG00000078043	PIAS2	-3.62386	-0.0378745	0.000290236	0.0504683	0.0411711	0.00352476	0.00938164	9	12	12	Brain_Cortex	0.0338487
ENSG00000177599	ZNF491	-3.62259	-0.384127	0.000291666	0.000488012	0.0362854	0.0208317	0.06282	2	2	2	Brain_Anterior	0.0339829
ENSG00000086598	TMED2	-3.62196	-0.0508953	0.000292375	0.0276447	0.0478147	0.00477717	0.0168871	4	6	6	Brain_Hippocampus	0.0340329
ENSG00000257585	LINC00609	3.62168	0.0532293	0.000292701	0.0255581	0.0366471	0.0059661	0.0150533	13	14	14	Brain_Cortex	0.0340382
ENSG00000095321	CRAT	3.62122	0.0305761	0.000293217	0.0804867	0.0434792	0.00352655	0.00985698	5	5	5	Brain_Caudate	0.0340655
ENSG00000143578	CREB3L4	3.62076	0.0397175	0.000293744	0.046151	0.0227649	0.0462525	0.0893787	8	9	9	Brain_Cerebellar	0.0340942
ENSG00000095321	CRAT	3.61792	0.0306533	0.000296978	0.0799072	0.0383708	0.0260968	0.0911415	5	5	5	Brain_Amygdala	0.0344367
ENSG00000078043	PIAS2	-3.6175	-0.0386589	0.00029746	0.0480874	0.0845473	0.000119741	0.000523412	9	11	11	Brain_Putamen	0.0344597
ENSG00000275409	AC026367.2	-3.6166	-0.0340358	0.000298503	0.0654189	0.189435	1.75253e-09	1.23056e-08	10	11	11	Brain_Cerebellar	0.0345476
ENSG00000140497	SCAMP2	3.61502	0.036765	0.000300324	0.0538521	0.0931273	0.00017098	0.00093479	12	18	18	Brain_Anterior	0.0346935
ENSG00000226913	BSN-DT	-3.61501	-0.0420259	0.000300334	0.0416856	0.0513341	0.00342935	0.0126097	5	6	6	Brain_Hippocampus	0.0346935
ENSG00000010379	SLC6A13	3.61205	0.0417301	0.000303787	0.0412513	0.0250399	3.88456e-05	8.73084e-05	15	18	18	Whole_Blood	0.035059
ENSG00000163798	SLC4A1AP	-3.60958	-0.0399991	0.000306699	0.0478171	0.0637321	0.000896146	0.00390294	8	9	9	Brain_Hypothalamus	0.0353615
ENSG00000225399	AC121247.1	3.60919	0.0614558	0.000307154	0.0188785	0.0450936	0.00543437	0.0187049	3	3	3	Brain_Hypothalamus	0.0353803
ENSG00000143552	NUP210L	3.60826	0.0959229	0.000308254	0.00810754	0.161726	2.98254e-09	2.60214e-08	3	4	4	Brain_Nucleus	0.0354734
ENSG00000178149	DALRD3	3.60713	0.0392884	0.000309604	0.0454584	0.168148	1.7454e-08	1.07182e-07	7	7	7	Brain_Cerebellar	0.0355615
ENSG00000257585	LINC00609	3.60736	0.0541241	0.000309324	0.0245904	0.0659071	0.000604784	0.00224843	10	11	11	Brain_Frontal	0.0355615
ENSG00000275409	AC026367.2	-3.60608	-0.0283553	0.000310853	0.0934975	0.12407	0.000121379	0.00097961	12	13	13	Brain_Substantia	0.0356712
ENSG00000275409	AC026367.2	-3.60565	-0.0288501	0.000311372	0.0903375	0.0910883	0.00050907	0.00320337	11	11	11	Brain_Amygdala	0.0356971
ENSG00000275409	AC026367.2	-3.60487	-0.0288006	0.000312311	0.0905737	0.112116	8.07999e-06	5.82608e-05	11	11	11	Brain_Hypothalamus	0.0357709
ENSG00000249673	NOP14-AS1	-3.60227	-0.0483213	0.000315445	0.029658	0.056497	0.000599764	0.0018825	2	3	3	Brain_Cortex	0.0360959
ENSG00000177311	ZBTB38	3.60168	0.225875	0.000316166	0.00136262	0.0384062	0.00445768	0.00991116	3	6	6	Brain_Cerebellum	0.036137
ENSG00000159352	PSMD4	-3.60149	-0.0337225	0.000316399	0.0640205	0.0927313	9.02671e-06	3.99317e-05	3	6	6	Brain_Cortex	0.036137
ENSG00000173402	DAG1	-3.60114	-1.4946	0.000316831	3.88373e-05	0.0523679	0.00311156	0.0115951	1	3	3	Brain_Hippocampus	0.0361523
ENSG00000011295	TTC19	3.60041	0.0282928	0.00031772	0.0977002	0.229597	1.57387e-12	2.07092e-11	9	10	10	Brain_Caudate	0.0361877
ENSG00000011295	TTC19	3.60039	0.0278954	0.000317736	0.101273	0.135492	7.06379e-08	5.07058e-07	8	11	11	Brain_Nucleus	0.0361877
ENSG00000095321	CRAT	3.60014	0.0250039	0.000318051	0.123904	0.19711	1.65916e-11	1.16558e-10	11	15	15	Brain_Cerebellum	0.0361896
ENSG00000213672	NCKIPSD	3.59958	0.015787	0.000318736	0.294176	0.388825	6.50804e-24	1.45485e-22	7	9	9	Brain_Cerebellum	0.0362337
ENSG00000163807	KIAA1143	-3.59844	-0.0366174	0.000320126	0.0528327	0.267432	1.08656e-15	1.13643e-14	3	3	3	Brain_Cerebellum	0.036256
ENSG00000141750	STAC2	-3.59868	-0.284861	0.000319839	0.00092576	0.195057	4.71919e-11	5.18987e-10	2	5	5	Brain_Nucleus	0.036256
ENSG00000149600	COMMD7	3.59886	0.0777879	0.000319612	0.0118417	0.0396068	0.0254786	0.0756855	3	3	3	Brain_Spinal	0.036256
ENSG00000011295	TTC19	3.59894	0.0294489	0.000319511	0.0865362	0.171984	3.11584e-29	2.75715e-28	2	2	2	Whole_Blood	0.036256
ENSG00000244151	AC010973.2	3.59789	0.0636016	0.000320814	0.0175975	0.0244085	0.0389568	0.0904009	4	4	4	Brain_Frontal	0.0363
ENSG00000141750	STAC2	-3.59696	-0.269179	0.000321958	0.00103632	0.0308567	0.0117582	0.0275887	4	7	7	Brain_Cortex	0.0363956
ENSG00000213672	NCKIPSD	3.59669	0.0158061	0.000322294	0.292846	0.504012	2.26209e-27	2.67151e-25	6	8	8	Brain_Putamen	0.0363997
ENSG00000275409	AC026367.2	-3.59642	-0.0226376	0.000322631	0.147988	0.128171	2.34471e-06	1.87568e-05	16	25	25	Brain_Hippocampus	0.0364039
ENSG00000144230	GPR17	3.59458	0.0577658	0.000324917	0.0205786	0.0492487	0.0036317	0.011152	3	3	3	Brain_Putamen	0.0366279
ENSG00000213672	NCKIPSD	3.59364	0.0157245	0.000326096	0.295481	0.403416	6.26015e-16	4.28591e-14	7	9	9	Brain_Amygdala	0.0366773
ENSG00000226476	LINC01748	3.59386	0.0382818	0.000325818	0.049766	0.0676458	0.000165787	0.000585091	10	10	10	Brain_Cortex	0.0366773
ENSG00000204381	LAYN	-3.59302	-0.0645196	0.000326864	0.0168439	0.186446	2.42783e-09	2.38869e-08	2	2	2	Brain_Frontal	0.0366773
ENSG00000224086	AC245452.1	3.5933	0.0293915	0.000326519	0.084216	0.544262	1.28946e-29	3.22754e-27	15	23	23	Brain_Hippocampus	0.0366773
ENSG00000174938	SEZ6L2	3.59305	0.141508	0.000326832	0.00386786	0.0344825	0.0479212	0.149625	3	6	6	Brain_Substantia	0.0366773
ENSG00000161653	NAGS	3.59276	0.0324672	0.000327198	0.0690989	0.077653	0.000233535	0.0011921	6	8	8	Brain_Hypothalamus	0.0366809
ENSG00000158865	SLC5A11	-3.59103	-0.0378908	0.000329371	0.0422949	0.0397153	0.0235621	0.0839739	5	5	5	Brain_Amygdala	0.0368226
ENSG00000224086	AC245452.1	3.5911	0.0317804	0.000329284	0.0719776	0.606664	5.28908e-43	1.38805e-40	11	16	16	Brain_Cortex	0.0368226
ENSG00000099904	ZDHHC8	-3.59121	-0.0803573	0.000329148	0.0108106	0.0192688	0.000313587	0.000635061	4	4	4	Whole_Blood	0.0368226
ENSG00000161653	NAGS	3.59077	0.0344117	0.000329699	0.0616708	0.1434	1.57046e-08	8.05018e-08	6	9	9	Brain_Cerebellum	0.0368254
ENSG00000244151	AC010973.2	3.58942	0.0493887	0.000331414	0.0293905	0.061842	0.000471539	0.00161289	6	6	6	Brain_Caudate	0.0369331
ENSG00000161653	NAGS	3.58928	0.0345662	0.000331594	0.0609499	0.133791	6.43623e-07	4.30817e-06	6	9	9	Brain_Frontal	0.0369331
ENSG00000001617	SEMA3F	-3.5894	-0.21435	0.000331442	0.00147179	0.0432763	0.0263492	0.0918444	1	2	2	Brain_Substantia	0.0369331
ENSG00000174080	CTSF	-3.58905	-0.0279874	0.000331879	0.0884835	0.180097	2.5317e-06	3.22313e-05	7	8	8	Brain_Substantia	0.0369331
ENSG00000095261	PSMD5	3.58838	0.0411457	0.000332735	0.0437975	0.038459	3.11333e-07	8.46899e-07	8	9	9	Whole_Blood	0.0369945
ENSG00000169609	C15orf40	-3.58611	-0.0243812	0.000335651	0.115769	0.143897	2.3458e-24	1.70572e-23	11	13	13	Whole_Blood	0.0372512
ENSG00000163655	GMPS	-3.5861	-0.0704526	0.000335657	0.0149523	0.0102906	0.00859764	0.0143677	9	9	9	Whole_Blood	0.0372512
ENSG00000273302	AC016747.3	3.58447	0.0434558	0.000337765	0.0367132	0.144678	4.66842e-07	4.33169e-06	7	7	7	Brain_Hippocampus	0.0374509
ENSG00000158865	SLC5A11	-3.58349	-0.0322683	0.000339038	0.0585245	0.0341786	0.00986147	0.0244772	6	6	6	Brain_Caudate	0.0375578
ENSG00000257585	LINC00609	3.58265	0.0524843	0.000340131	0.0260184	0.0875171	2.81457e-05	0.000124179	7	8	8	Brain_Caudate	0.0376445
ENSG00000116675	DNAJC6	-3.58204	-0.0892046	0.000340917	0.00898805	0.0565519	0.000654621	0.00222807	5	6	6	Brain_Nucleus	0.0376972
ENSG00000165118	C9orf64	3.58177	0.0568338	0.000341277	0.021727	0.0454899	0.00594911	0.0204083	6	6	6	Brain_Hippocampus	0.0377028
ENSG00000161653	NAGS	3.58132	0.0348611	0.000341865	0.0597404	0.144391	3.20606e-07	2.35192e-06	6	9	9	Brain_Putamen	0.0377334
ENSG00000255561	FDXACB1	-3.58082	-0.0405602	0.000342516	0.0443377	0.0385316	0.0171787	0.0532707	3	5	5	Brain_Anterior	0.0377709
ENSG00000141750	STAC2	-3.57752	-0.473314	0.000346871	0.000330693	0.0649493	0.00356065	0.017091	1	4	4	Brain_Amygdala	0.0378053
ENSG00000161653	NAGS	3.57932	0.0344636	0.000344496	0.0610432	0.161601	6.24914e-09	5.07366e-08	6	10	10	Brain_Caudate	0.0378053
ENSG00000095261	PSMD5	3.57846	0.0432879	0.000345631	0.039393	0.124279	4.62467e-07	2.80082e-06	10	12	12	Brain_Caudate	0.0378053
ENSG00000141750	STAC2	-3.57752	-0.603933	0.000346871	0.000203117	0.0621927	0.000453787	0.00155599	1	5	5	Brain_Caudate	0.0378053
ENSG00000064490	RFXANK	3.57789	0.0571944	0.000346376	0.023088	0.043713	0.00549041	0.0162416	8	18	18	Brain_Frontal	0.0378053
ENSG00000170396	ZNF804A	3.57972	0.0647453	0.000343966	0.0158975	0.0539639	0.00267805	0.010188	6	8	8	Brain_Hippocampus	0.0378053
ENSG00000273611	ZNHIT3	3.57899	0.128453	0.00034492	0.00366973	0.0480607	0.00466762	0.0165566	3	11	11	Brain_Hippocampus	0.0378053
ENSG00000141750	STAC2	-3.57752	-0.385711	0.000346871	0.000497967	0.0399915	0.00893235	0.028555	1	6	6	Brain_Hypothalamus	0.0378053
ENSG00000115568	ZNF142	3.57929	0.0300034	0.000344526	0.0701184	0.113053	9.9656e-07	5.9637e-06	3	5	5	Brain_Nucleus	0.0378053
ENSG00000086598	TMED2	-3.57887	-0.0493564	0.000345085	0.0286879	0.0443998	0.00261185	0.00772234	3	7	7	Brain_Nucleus	0.0378053
ENSG00000011295	TTC19	3.57918	0.0393646	0.000344678	0.0479996	0.147137	9.26613e-06	7.99822e-05	3	3	3	Brain_Spinal	0.0378053
ENSG00000203666	EFCAB2	3.57945	0.0228723	0.000344317	0.137581	0.17605	5.95048e-30	5.42792e-29	7	11	11	Whole_Blood	0.0378053
ENSG00000275409	AC026367.2	-3.57817	-0.031238	0.00034601	0.0764623	0.0132451	0.00285138	0.00508934	12	15	15	Whole_Blood	0.0378053
ENSG00000169217	CD2BP2	3.57708	0.0614584	0.000347456	0.0174195	0.0458928	0.00441665	0.0133743	4	6	6	Brain_Frontal	0.037835
ENSG00000226476	LINC01748	3.57577	0.034082	0.000349205	0.0609014	0.0964494	0.000341005	0.00225714	14	15	15	Brain_Amygdala	0.0379914
ENSG00000196345	ZKSCAN7	3.57488	0.13625	0.000350392	0.00366455	0.0555557	0.00405371	0.0151924	1	1	1	Brain_Anterior	0.0380865
ENSG00000095261	PSMD5	3.5731	0.0440064	0.000352776	0.0380344	0.0651631	0.000651117	0.00240143	9	11	11	Brain_Frontal	0.0382778
ENSG00000174483	BBS1	3.5731	0.0374645	0.000352782	0.0458309	0.103841	1.36817e-05	7.29876e-05	5	7	7	Brain_Frontal	0.0382778
ENSG00000244151	AC010973.2	3.57246	0.0658853	0.000353644	0.0161491	0.101351	3.88718e-06	2.09723e-05	4	4	4	Brain_Nucleus	0.0383371
ENSG00000196345	ZKSCAN7	3.57201	0.0718205	0.000354257	0.0131654	0.0460832	0.00199532	0.00561626	2	2	2	Brain_Cortex	0.0383693
ENSG00000166166	TRMT61A	-3.57146	-0.0549422	0.000355002	0.0230306	0.0511368	0.00152175	0.00462549	4	4	4	Brain_Caudate	0.0384158
ENSG00000251455	AC092611.1	-3.5703	-0.168367	0.000356573	0.00246848	0.0411334	0.00898578	0.0291596	3	4	4	Brain_Hippocampus	0.0385514
ENSG00000144580	CNOT9	3.56979	0.0722889	0.000357261	0.0122793	0.103127	2.66902e-06	1.28967e-05	3	3	3	Brain_Cortex	0.038563
ENSG00000196345	ZKSCAN7	3.56976	0.0705052	0.000357315	0.0136428	0.0250256	0.0245381	0.0558421	2	2	2	Brain_Nucleus	0.038563
ENSG00000086598	TMED2	-3.5692	-0.0775747	0.000358069	0.0116164	0.103004	2.15922e-06	8.30114e-06	2	2	2	Brain_Cerebellum	0.0386102
ENSG00000095321	CRAT	3.56882	0.04679	0.000358587	0.0332544	0.132856	6.69437e-05	0.000591638	3	3	3	Brain_Substantia	0.0386317
ENSG00000116675	DNAJC6	-3.5679	-0.0869957	0.000359849	0.00940772	0.0634178	0.000923749	0.00330296	7	8	8	Brain_Putamen	0.038699
ENSG00000070061	ELP1	3.56793	0.0302194	0.000359809	0.0712989	0.117281	8.66548e-05	0.00058879	5	5	5	Brain_Spinal	0.038699
ENSG00000140941	MAP1LC3B	3.56618	0.0523051	0.000362216	0.027096	0.0371852	0.0130827	0.0403013	12	15	15	Brain_Hippocampus	0.0388848
ENSG00000161653	NAGS	3.56626	0.0396426	0.000362118	0.0446943	0.167855	5.99574e-06	7.00799e-05	3	3	3	Brain_Substantia	0.0388848
ENSG00000011295	TTC19	3.56535	0.0427682	0.000363375	0.0403491	0.144122	9.11718e-06	9.30705e-05	3	3	3	Brain_Amygdala	0.0389061
ENSG00000157193	LRP8	-3.56538	-0.262951	0.000363332	0.000982153	0.0600991	0.00107606	0.00377771	1	1	1	Brain_Frontal	0.0389061
ENSG00000115694	STK25	-3.56563	-0.0622095	0.000362987	0.0174654	0.0413835	0.00368712	0.0105098	2	2	2	Brain_Nucleus	0.0389061
ENSG00000197535	MYO5A	-3.56501	-0.0761858	0.000363836	0.0117285	0.0447553	0.00494757	0.0148037	3	3	3	Brain_Frontal	0.0389212
ENSG00000128266	GNAZ	3.56372	0.0215972	0.000365643	0.155328	0.222556	4.39724e-11	5.49695e-10	15	15	15	Brain_Frontal	0.03908
ENSG00000149600	COMMD7	3.5633	0.0625509	0.000366221	0.0178686	0.0520766	0.00137287	0.00421655	16	24	24	Brain_Caudate	0.0390824
ENSG00000257585	LINC00609	3.56324	0.0701074	0.000366308	0.0143373	0.203298	1.1696e-07	1.50935e-06	5	5	5	Brain_Spinal	0.0390824
ENSG00000078043	PIAS2	-3.56185	-0.0345419	0.000368249	0.0596237	0.146106	1.79027e-07	9.5206e-07	10	14	14	Brain_Cerebellar	0.0392551
ENSG00000163507	CIP2A	3.56139	0.033737	0.000368898	0.0582847	0.123579	6.3829e-21	3.95021e-20	7	9	9	Whole_Blood	0.0392898
ENSG00000178966	RMI1	-3.56026	-0.0565857	0.000370481	0.0219828	0.0525557	0.00263701	0.0100024	6	6	6	Brain_Hypothalamus	0.0394238
ENSG00000174165	ZDHHC24	3.55975	0.0203811	0.000371211	0.154886	0.177868	1.01761e-08	1.27833e-07	7	10	10	Brain_Hypothalamus	0.0394349
ENSG00000161653	NAGS	3.55973	0.0405244	0.000371235	0.043816	0.262511	8.63816e-10	1.68251e-08	5	5	5	Brain_Spinal	0.0394349
ENSG00000161653	NAGS	3.55929	0.0380797	0.000371858	0.0495948	0.207099	7.12116e-12	7.18102e-11	5	7	7	Brain_Cortex	0.0394667
ENSG00000161653	NAGS	3.55811	0.0364369	0.000373528	0.0531156	0.0427432	0.00771397	0.0255798	3	3	3	Brain_Hippocampus	0.0396092
ENSG00000145020	AMT	3.55759	0.0205265	0.000374272	0.161768	0.456823	1.05189e-24	4.38415e-23	9	10	10	Brain_Cerebellar	0.0396536
ENSG00000086598	TMED2	-3.55714	-0.0423389	0.000374921	0.0387684	0.0294465	0.0167369	0.0390299	5	13	13	Brain_Caudate	0.0396741
ENSG00000161653	NAGS	3.55677	0.0378504	0.000375445	0.0501222	0.16951	1.50905e-08	9.34703e-08	5	7	7	Brain_Cerebellar	0.0396741
ENSG00000095261	PSMD5	3.55678	0.0445566	0.000375421	0.0368486	0.0740521	0.000330818	0.00131223	8	9	9	Brain_Putamen	0.0396741
ENSG00000273302	AC016747.3	3.55609	0.0319949	0.000376415	0.0670893	0.11827	2.00049e-05	0.000135056	12	12	12	Brain_Anterior	0.039742
ENSG00000188483	IER5L	3.55538	0.0873633	0.000377437	0.0097958	0.0338749	0.0147612	0.0323667	3	3	3	Brain_Cerebellar	0.0398153
ENSG00000278344	AC063943.1	3.55489	0.091688	0.000378136	0.00892249	0.0723108	0.000320285	0.00126298	5	8	8	Brain_Frontal	0.03982
ENSG00000152133	GPATCH11	-3.55504	-0.0506075	0.000377925	0.0267354	0.0435198	5.04178e-08	1.46968e-07	6	10	10	Whole_Blood	0.03982
ENSG00000256980	KHDC1L	-3.5517	-0.0236102	0.00038275	0.135766	0.389539	5.76156e-24	1.2921e-22	17	24	24	Brain_Cerebellum	0.040271
ENSG00000095485	CWF19L1	-3.54864	-0.0124783	0.000387221	0.438923	0.325	1.76718e-12	6.67582e-11	13	21	21	Brain_Amygdala	0.0407061
ENSG00000196262	PPIA	3.54824	0.31099	0.000387818	0.000878173	0.041684	0.00429726	0.0117609	3	4	4	Brain_Caudate	0.0407337
ENSG00000042317	SPATA7	3.54677	0.0261992	0.000389978	0.106787	0.414107	7.70139e-22	2.2967e-20	15	17	17	Brain_Cerebellar	0.0408546
ENSG00000255571	MIR9-3HG	3.54681	0.0709329	0.000389929	0.0155194	0.0456354	0.00189802	0.00455747	13	16	16	Brain_Cerebellum	0.0408546
ENSG00000174483	BBS1	3.54712	0.0489734	0.000389467	0.0260842	0.14272	2.97746e-08	2.26545e-07	4	8	8	Brain_Nucleus	0.0408546
ENSG00000234694	AL139289.2	-3.54583	-0.0677585	0.000391382	0.0145552	0.0267432	0.0179841	0.0351726	6	8	8	Brain_Cerebellum	0.0409664
ENSG00000106462	EZH2	-3.54556	-0.0752841	0.000391773	0.0122233	0.0269499	0.0175396	0.0343767	4	9	9	Brain_Cerebellum	0.040972
ENSG00000197535	MYO5A	-3.54519	-0.0438739	0.000392329	0.0355784	0.0318563	0.0305473	0.0873463	7	8	8	Brain_Anterior	0.0409948
ENSG00000086598	TMED2	-3.54463	-0.0544957	0.000393167	0.0230932	0.0456782	0.00934258	0.0315417	3	4	4	Brain_Anterior	0.0410471
ENSG00000128266	GNAZ	3.54414	0.0212957	0.000393903	0.158043	0.251101	1.46421e-09	3.33779e-08	15	15	15	Brain_Amygdala	0.0410886
ENSG00000159352	PSMD4	-3.54263	-0.0395803	0.000396157	0.0457196	0.0398684	0.00438585	0.0122447	5	7	7	Brain_Nucleus	0.0412884
ENSG00000197535	MYO5A	-3.5422	-0.0240032	0.000396797	0.110263	0.159554	6.81492e-08	5.59998e-07	18	25	25	Brain_Putamen	0.0413196
ENSG00000186446	ZNF501	3.54155	0.11576	0.000397789	0.00448007	0.182153	4.56712e-07	6.19987e-06	3	4	4	Brain_Amygdala	0.0413874
ENSG00000095485	CWF19L1	-3.53935	-0.0128581	0.000401118	0.415498	0.550067	6.32646e-27	9.62879e-25	18	26	26	Brain_Anterior	0.0416625
ENSG00000226476	LINC01748	3.5395	0.0340597	0.000400884	0.0604359	0.0338708	0.00874399	0.0224651	15	16	16	Brain_Nucleus	0.0416625
ENSG00000161653	NAGS	3.53853	0.0297315	0.000402357	0.0795841	0.156032	3.6112e-06	4.03978e-05	3	4	4	Brain_Amygdala	0.0417554
ENSG00000095380	NANS	-3.53773	-0.192253	0.000403584	0.00204955	0.0585631	0.00314654	0.0121761	2	4	4	Brain_Anterior	0.0418471
ENSG00000213672	NCKIPSD	3.53469	0.0154889	0.000408251	0.295244	0.476833	8.08274e-29	6.11536e-27	7	10	10	Brain_Caudate	0.0421871
ENSG00000099904	ZDHHC8	-3.53466	-0.059563	0.0004083	0.0177315	0.0758144	0.000102038	0.000402182	3	3	3	Brain_Caudate	0.0421871
ENSG00000260664	AC004158.1	-3.53454	-0.0775915	0.000408486	0.0136807	0.0374771	0.0127234	0.039358	3	4	4	Brain_Hippocampus	0.0421871
ENSG00000095485	CWF19L1	-3.53447	-0.0123832	0.0004086	0.442558	0.452951	8.94868e-24	6.24655e-22	10	19	19	Brain_Putamen	0.0421871
ENSG00000178917	ZNF852	3.53471	0.0845444	0.000408218	0.00927898	0.0106838	0.00741393	0.0124906	10	13	13	Whole_Blood	0.0421871
ENSG00000178149	DALRD3	3.53357	0.0425489	0.000409981	0.0380135	0.0651188	0.00181258	0.00750521	3	3	3	Brain_Anterior	0.0422579
ENSG00000140941	MAP1LC3B	3.5337	0.0676192	0.000409782	0.0159963	0.056568	0.00152759	0.00416372	7	7	7	Brain_Cerebellar	0.0422579
ENSG00000158019	BABAM2	3.5305	0.120628	0.000414777	0.00483113	0.0165365	0.000849225	0.00162574	13	14	14	Whole_Blood	0.042716
ENSG00000174165	ZDHHC24	3.529	0.0195843	0.000417127	0.165006	0.271214	1.94373e-15	3.66664e-14	6	8	8	Brain_Nucleus	0.0429217
ENSG00000178149	DALRD3	3.52784	0.0409847	0.000418959	0.0401989	0.0426774	0.00317988	0.00920296	4	4	4	Brain_Nucleus	0.0430737
ENSG00000161653	NAGS	3.52754	0.0283777	0.000419447	0.0868717	0.104403	2.72869e-06	1.51274e-05	4	7	7	Brain_Nucleus	0.0430875
ENSG00000033327	GAB2	-3.52723	-0.0237335	0.000419934	0.117322	0.159203	4.51692e-08	2.61151e-07	8	12	12	Brain_Cerebellar	0.043101
ENSG00000157193	LRP8	-3.52573	-0.116459	0.000422316	0.0050015	0.032594	0.0406174	0.132213	2	2	2	Brain_Amygdala	0.0432049
ENSG00000166478	ZNF143	3.52628	0.0281568	0.000421443	0.0835513	0.0921236	9.69059e-06	4.26618e-05	14	16	16	Brain_Cortex	0.0432049
ENSG00000178149	DALRD3	3.52581	0.0427141	0.000422185	0.0371783	0.0713726	0.000351561	0.00137539	4	4	4	Brain_Frontal	0.0432049
ENSG00000272555	AC009974.1	3.5257	0.0567999	0.000422368	0.0213001	0.0363773	0.0127255	0.0386719	14	22	22	Brain_Hypothalamus	0.0432049
ENSG00000178149	DALRD3	3.52347	0.0432148	0.000425933	0.0363301	0.14138	2.76215e-08	1.79428e-07	5	5	5	Brain_Cortex	0.0435049
ENSG00000159352	PSMD4	-3.5232	-0.0397986	0.000426374	0.0447493	0.0574571	0.00686417	0.0255798	5	7	7	Brain_Spinal	0.0435049
ENSG00000255517	AP002748.4	3.52328	0.0390553	0.000426245	0.043696	0.115664	1.32788e-19	7.71926e-19	10	11	11	Whole_Blood	0.0435049
ENSG00000277494	GPIHBP1	3.52241	0.0423217	0.000427649	0.0379188	0.182261	6.41399e-09	8.32329e-08	7	12	12	Brain_Hypothalamus	0.0435983
ENSG00000173531	MST1	3.52144	0.0422721	0.000429216	0.0359104	0.122543	2.67249e-07	1.51067e-06	7	13	13	Brain_Cortex	0.0437052
ENSG00000137713	PPP2R1B	3.52131	0.0441212	0.000429416	0.0356792	0.0582843	2.43181e-10	8.41129e-10	8	17	17	Whole_Blood	0.0437052
ENSG00000178149	DALRD3	3.52047	0.04457	0.000430777	0.0342004	0.0647164	0.00630772	0.0278494	4	4	4	Brain_Substantia	0.043807
ENSG00000005249	PRKAR2B	-3.51972	-0.128485	0.000431997	0.00392953	0.0582229	0.00152516	0.00623876	5	6	6	Brain_Hypothalamus	0.0438943
ENSG00000076685	NT5C2	-3.51945	-0.0360768	0.000432436	0.046982	0.0773018	0.00274316	0.0139188	8	8	8	Brain_Substantia	0.0439022
ENSG00000250377	AC008525.1	3.5182	0.049815	0.000434493	0.0306866	0.0992425	0.000101771	0.000587275	4	5	5	Brain_Anterior	0.0440374
ENSG00000128266	GNAZ	3.5182	0.0211445	0.00043449	0.157934	0.159958	6.53728e-08	7.10633e-07	15	15	15	Brain_Hypothalamus	0.0440374
ENSG00000178149	DALRD3	3.51761	0.0442179	0.000435455	0.0346784	0.060754	0.00119455	0.00503179	4	4	4	Brain_Hypothalamus	0.0440982
ENSG00000095380	NANS	-3.51697	-0.178318	0.000436507	0.00235034	0.0657166	0.000230893	0.000872998	3	6	6	Brain_Nucleus	0.0441679
ENSG00000249673	NOP14-AS1	-3.51579	-0.041353	0.000438451	0.0384208	0.150613	1.98611e-05	0.000203951	6	10	10	Brain_Substantia	0.0443277
ENSG00000166166	TRMT61A	-3.51492	-0.0412249	0.000439893	0.040671	0.0308152	0.0466072	0.148413	8	9	9	Brain_Amygdala	0.0444365
ENSG00000275413	AC002553.2	3.51465	0.110265	0.000440332	0.00609183	0.0641489	0.000860813	0.00377506	3	4	4	Brain_Hypothalamus	0.0444439
ENSG00000127616	SMARCA4	3.51383	0.0536804	0.000441702	0.0223657	0.0544985	0.00187604	0.0062189	6	6	6	Brain_Frontal	0.0445451
ENSG00000257585	LINC00609	3.51258	0.082636	0.000443786	0.0100522	0.0408819	0.00818873	0.0265091	4	4	4	Brain_Hypothalamus	0.0447183
ENSG00000275413	AC002553.2	3.51023	0.109242	0.000447726	0.00619397	0.0230163	0.0450504	0.087316	3	4	4	Brain_Cerebellar	0.0450778
ENSG00000275393	AC018695.6	-3.50814	-0.0875109	0.000451252	0.00867273	0.0309343	0.0217786	0.0608493	5	6	6	Brain_Hypothalamus	0.0453953
ENSG00000141750	STAC2	-3.50757	-0.215156	0.000452221	0.0015377	0.0588607	0.000401042	0.00108581	5	10	10	Brain_Cerebellum	0.0454552
ENSG00000271882	AP001330.4	3.50643	0.08088	0.000454168	0.0106076	0.0325071	0.0169581	0.0436861	2	4	4	Brain_Frontal	0.0456131
ENSG00000011295	TTC19	3.50595	0.0296933	0.000454986	0.0812259	0.0345221	0.0242499	0.0715639	5	5	5	Brain_Anterior	0.0456575
ENSG00000247735	AC120114.1	-3.50488	-0.169538	0.000456807	0.00249944	0.030216	0.021415	0.0449935	3	8	8	Brain_Cerebellar	0.045758
ENSG00000178149	DALRD3	3.50491	0.0361666	0.000456759	0.0517946	0.226736	3.16787e-13	2.63145e-12	4	6	6	Brain_Cerebellum	0.045758
ENSG00000095485	CWF19L1	-3.5047	-0.013617	0.000457117	0.368741	0.408109	8.37716e-16	4.31889e-14	15	24	24	Brain_Spinal	0.045758
ENSG00000275393	AC018695.6	-3.50448	-0.0516856	0.000457494	0.0246637	0.168079	1.36863e-09	1.24653e-08	8	8	8	Brain_Nucleus	0.0457581
ENSG00000100030	MAPK1	3.50353	0.0575976	0.000459129	0.0216162	0.0742052	0.00032596	0.00129473	9	13	13	Brain_Putamen	0.0458838
ENSG00000095485	CWF19L1	-3.50319	-0.0130595	0.00045973	0.390329	0.447331	1.47724e-27	1.01416e-25	13	18	18	Brain_Nucleus	0.0459061
ENSG00000166166	TRMT61A	-3.50296	-0.0424859	0.000460113	0.0380106	0.119176	3.99333e-07	2.19879e-06	8	9	9	Brain_Cortex	0.0459067
ENSG00000275413	AC002553.2	3.50254	0.11234	0.000460852	0.00581124	0.0641698	0.000275311	0.00102466	4	5	5	Brain_Nucleus	0.0459427
ENSG00000178149	DALRD3	3.49992	0.0495194	0.00046539	0.0276344	0.0244484	0.0294676	0.0644945	3	3	3	Brain_Caudate	0.046357
ENSG00000159352	PSMD4	-3.49788	-0.0388422	0.00046898	0.0455636	0.0942238	3.59967e-05	0.000134403	14	17	17	Brain_Cerebellar	0.0466764
ENSG00000166166	TRMT61A	-3.49673	-0.0435573	0.000470992	0.0360259	0.139015	3.74689e-07	2.61012e-06	7	8	8	Brain_Frontal	0.0468383
ENSG00000166478	ZNF143	3.49579	0.0356365	0.000472654	0.051354	0.122204	2.11841e-06	9.61508e-06	11	12	12	Brain_Cerebellar	0.0469651
ENSG00000254505	CHMP4A	-3.49533	-0.0395326	0.000473475	0.0458356	0.0427461	6.6611e-08	1.92114e-07	23	24	24	Whole_Blood	0.0470082
ENSG00000163807	KIAA1143	-3.49447	-0.0441372	0.000474996	0.0343584	0.0438392	0.00613916	0.0207969	3	3	3	Brain_Hypothalamus	0.0470823
ENSG00000174165	ZDHHC24	3.4945	0.0208274	0.000474942	0.142757	0.207472	4.34643e-10	5.04221e-09	6	9	9	Brain_Putamen	0.0470823
ENSG00000166166	TRMT61A	-3.49289	-0.0449505	0.000477815	0.0335505	0.0509211	0.00599365	0.0214567	6	6	6	Brain_Anterior	0.0472003
ENSG00000188026	RILPL1	-3.49207	-0.667283	0.000479294	0.000159243	0.0860565	3.30676e-05	0.000144068	1	6	6	Brain_Caudate	0.0472003
ENSG00000274427	AC145423.2	3.49207	0.901444	0.000479294	8.72573e-05	0.0304014	0.0124063	0.0289314	1	4	4	Brain_Cortex	0.0472003
ENSG00000111271	ACAD10	3.4934	0.116419	0.000476914	0.00533055	0.0319477	0.0196958	0.0559666	1	1	1	Brain_Hypothalamus	0.0472003
ENSG00000274427	AC145423.2	3.49207	2.84179	0.000479294	8.77999e-06	0.0199426	0.0449962	0.0952147	1	8	8	Brain_Nucleus	0.0472003
ENSG00000188026	RILPL1	-3.49207	-0.266744	0.000479294	0.000996529	0.068299	0.0001721	0.000669441	1	12	12	Brain_Nucleus	0.0472003
ENSG00000188026	RILPL1	-3.49207	-0.377107	0.000479294	0.000498598	0.0629961	0.000962119	0.00342573	1	7	7	Brain_Putamen	0.0472003
ENSG00000188026	RILPL1	-3.49207	-0.225228	0.000479294	0.00139777	0.0996138	0.000318283	0.00183737	1	14	14	Brain_Spinal	0.0472003
ENSG00000143578	CREB3L4	3.4914	0.208865	0.0004805	0.00153664	0.0240248	0.0468229	0.120404	1	1	1	Brain_Hippocampus	0.0472808
ENSG00000095485	CWF19L1	-3.49097	-0.0142256	0.000481262	0.321734	0.474068	1.34459e-28	9.8518e-27	12	16	16	Brain_Caudate	0.0473175
ENSG00000271882	AP001330.4	3.48993	0.0784409	0.000483142	0.0111679	0.0639372	0.000282691	0.00104951	2	4	4	Brain_Nucleus	0.0474639
ENSG00000173991	TCAP	-3.48964	-0.0870909	0.000483669	0.00974571	0.0380546	0.0267326	0.09314	5	6	6	Brain_Amygdala	0.0474773
ENSG00000042317	SPATA7	3.48936	0.038111	0.000484174	0.0449594	0.311844	6.14029e-12	2.09147e-10	10	15	15	Brain_Amygdala	0.0474885
ENSG00000186446	ZNF501	3.48873	0.101975	0.000485325	0.00557935	0.0319589	0.0109097	0.0273187	4	5	5	Brain_Nucleus	0.0475631
ENSG00000255561	FDXACB1	-3.48839	-0.0491658	0.000485933	0.0287251	0.0835059	0.000132469	0.000573253	4	6	6	Brain_Putamen	0.0475842
ENSG00000260230	FRRS1L	3.4878	0.0420562	0.000487021	0.0355309	0.24134	4.27286e-14	3.88276e-13	6	7	7	Brain_Cerebellum	0.0476524
ENSG00000174165	ZDHHC24	3.48731	0.0203461	0.000487906	0.148771	0.361296	1.43721e-18	4.80545e-17	7	10	10	Brain_Frontal	0.0476802
ENSG00000166478	ZNF143	3.48712	0.0270351	0.00048825	0.0883893	0.180093	8.0572e-09	7.69106e-08	14	17	17	Brain_Putamen	0.0476802
ENSG00000197535	MYO5A	-3.48699	-0.0698327	0.000488482	0.0121322	0.0574988	0.0101806	0.0416547	1	1	1	Brain_Substantia	0.0476802
ENSG00000166166	TRMT61A	-3.48651	-0.0435714	0.000489361	0.035815	0.0971161	4.61089e-05	0.000280337	8	9	9	Brain_Hippocampus	0.0477276
ENSG00000185585	OLFML2A	3.4863	0.0371416	0.000489758	0.0474623	0.0899266	9.10958e-05	0.000518639	7	10	10	Brain_Hippocampus	0.0477281
ENSG00000143028	SYPL2	-3.48593	-0.0468991	0.000490436	0.0306365	0.0512414	0.00150439	0.00457941	7	8	8	Brain_Caudate	0.0477559
ENSG00000254480	LINC02749	3.48501	0.189376	0.000492114	0.00179998	0.0447644	0.00306176	0.00871415	1	1	1	Brain_Caudate	0.0478425
ENSG00000254480	LINC02749	3.48501	0.174807	0.000492114	0.00211253	0.0516059	0.00289075	0.0108123	1	1	1	Brain_Hypothalamus	0.0478425
ENSG00000075413	MARK3	-3.48347	-0.0405295	0.000494963	0.0397379	0.0636324	0.000387651	0.00134736	3	4	4	Brain_Caudate	0.047966
ENSG00000205060	SLC35B4	-3.48366	-0.0379318	0.000494599	0.046807	0.10842	8.61305e-06	3.54637e-05	5	5	5	Brain_Cerebellar	0.047966
ENSG00000075413	MARK3	-3.48399	-0.0405313	0.000494	0.0397428	0.0888311	1.42274e-05	6.0985e-05	3	4	4	Brain_Cortex	0.047966
ENSG00000148843	PDCD11	3.48373	0.0587464	0.00049447	0.0169564	0.0638031	0.00106341	0.00454857	3	3	3	Brain_Hippocampus	0.047966
ENSG00000251455	AC092611.1	-3.48196	-0.136569	0.00049776	0.00357051	0.0642545	0.00024519	0.000834862	3	5	5	Brain_Cortex	0.0481987
ENSG00000095485	CWF19L1	-3.48028	-0.0131577	0.000500899	0.377508	0.512373	5.38057e-28	9.13835e-26	12	14	14	Brain_Hypothalamus	0.0484254
ENSG00000244151	AC010973.2	3.48048	0.0749019	0.00050052	0.0119536	0.028922	0.0266102	0.0644028	3	3	3	Brain_Putamen	0.0484254
ENSG00000166478	ZNF143	3.47971	0.0284467	0.000501964	0.0790074	0.123861	2.80305e-07	1.84454e-06	14	16	16	Brain_Nucleus	0.0484898
ENSG00000275393	AC018695.6	-3.47936	-0.0390475	0.000502615	0.042839	0.162337	5.73161e-09	4.67895e-08	7	7	7	Brain_Caudate	0.0484928
ENSG00000075413	MARK3	-3.47926	-0.0410314	0.000502793	0.0386833	0.0418878	0.00742361	0.0209701	3	4	4	Brain_Putamen	0.0484928
ENSG00000225670	CADM3-AS1	-3.4785	-0.0836609	0.000504235	0.0108809	0.0380541	0.00464763	0.0102975	2	2	2	Brain_Cerebellum	0.0485164
ENSG00000128266	GNAZ	3.47853	0.0173969	0.000504176	0.227944	0.190448	6.10994e-11	5.58946e-10	19	21	21	Brain_Cortex	0.0485164
ENSG00000141027	NCOR1	-3.47865	-0.257003	0.000503939	0.00104247	0.0494163	0.00147418	0.00462511	4	4	4	Brain_Nucleus	0.0485164
ENSG00000135912	TTLL4	3.47825	0.0387715	0.000504691	0.0430133	0.0202116	0.000222661	0.000459164	7	13	13	Whole_Blood	0.0485218
ENSG00000086598	TMED2	-3.47682	-0.050411	0.000507407	0.0258643	0.0617984	0.000909124	0.00324905	3	5	5	Brain_Frontal	0.0487444
ENSG00000103502	CDIPT	-3.47542	-0.470601	0.000510059	0.000288642	0.0205964	0.0415873	0.0887843	2	4	4	Brain_Nucleus	0.0489605
ENSG00000141027	NCOR1	-3.47316	-0.0757399	0.000514361	0.0119944	0.0230742	0.0479921	0.107922	5	8	8	Brain_Putamen	0.0493344
ENSG00000183336	BOLA2	-3.47255	-0.0470801	0.000515537	0.0316013	0.134037	4.99401e-08	2.39939e-07	2	9	9	Brain_Cerebellum	0.0493812
ENSG00000277494	GPIHBP1	3.47249	0.0397366	0.000515661	0.041767	0.212727	2.45609e-10	2.94166e-09	9	15	15	Brain_Putamen	0.0493812
ENSG00000086967	MYBPC2	-3.4718	-0.0296781	0.000516983	0.0719505	0.129828	1.11613e-07	6.62141e-07	8	9	9	Brain_Cortex	0.0494688
ENSG00000157017	GHRL	3.47119	0.0434827	0.000518156	0.0358125	0.0544691	9.69166e-10	3.20668e-09	4	4	4	Whole_Blood	0.049542
ENSG00000075413	MARK3	-3.4708	-0.0421775	0.00051892	0.036443	0.08736	0.00011609	0.000643653	3	4	4	Brain_Hippocampus	0.049576
ENSG00000141027	NCOR1	-3.47017	-0.0753264	0.000520126	0.0121045	0.0307266	0.0222324	0.0618928	6	9	9	Brain_Hypothalamus	0.0496522
ENSG00000257585	LINC00609	3.4698	0.0887103	0.000520848	0.00851531	0.0855519	0.000137688	0.000746468	3	3	3	Brain_Hippocampus	0.0496821
ENSG00000174939	ASPHD1	3.46811	0.0395029	0.000524126	0.0491245	0.0907364	9.33557e-06	3.27971e-05	5	14	14	Brain_Cerebellum	0.0499556

## Sheet: Supplementary Table 6
Table S6: PANTHER Overrepresentation Test using GO biological process terms (GO Ontology database, doi: 10.5281/zenodo.7709866). The background gene-set Includes all 20,102 genes that were tested in S-PrediXcan analysis. Results were FDR corrected for all GO and Go-Slim terms (n=15,028).
GO biological process complete	Client Text Box Input (fold Enrichment)	Client Text Box Input (raw P-value)	Client Text Box Input (FDR)
negative regulation of type IV hypersensitivity (GO:0001808)	> 100	0.00398	1
opsin transport (GO:0036372)	> 100	0.00398	1
inter-Golgi cisterna vesicle-mediated transport (GO:0048219)	> 100	0.00398	1
mitochondrion migration along actin filament (GO:0034642)	> 100	0.00398	1
response to clozapine (GO:0097338)	> 100	0.00398	1
positive regulation of cap-dependent translational initiation (GO:1903676)	> 100	0.00398	1
regulation of cap-dependent translational initiation (GO:1903674)	> 100	0.00398	1
positive regulation of muscle atrophy (GO:0014737)	> 100	0.00398	1
regulation of muscle atrophy (GO:0014735)	> 100	0.00398	1
regulation of cell migration involved in somitogenic axis elongation (GO:0090249)	> 100	0.00596	1
response to antipsychotic drug (GO:0097332)	> 100	0.00596	1
negative regulation of hypersensitivity (GO:0002884)	> 100	0.00596	1
regulation of type IV hypersensitivity (GO:0001807)	> 100	0.00794	1
gamma-aminobutyric acid reuptake (GO:0051936)	> 100	0.00794	1
migracytosis (GO:0140495)	> 100	0.00794	1
mitocytosis (GO:0160040)	> 100	0.00794	1
negative regulation of peptidyl-serine phosphorylation of STAT protein (GO:0033140)	> 100	0.00794	1
negative regulation of transcription from RNA polymerase II promoter in response to endoplasmic reticulum stress (GO:1990441)	> 100	0.00794	1
anterograde dendritic transport of neurotransmitter receptor complex (GO:0098971)	> 100	0.00794	1
SNARE complex disassembly (GO:0035494)	> 100	0.00794	1
creatine transmembrane transport (GO:0015881)	> 100	0.00794	1
positive regulation of t-circle formation (GO:1904431)	> 100	0.00794	1
positive regulation of cap-independent translational initiation (GO:1903679)	> 100	0.00794	1
regulation of cap-independent translational initiation (GO:1903677)	> 100	0.00794	1
negative regulation of acute inflammatory response to antigenic stimulus (GO:0002865)	> 100	0.00794	1
gamma-aminobutyric acid import (GO:0051939)	> 100	0.00992	1
negative regulation of high voltage-gated calcium channel activity (GO:1901842)	> 100	0.00992	1
positive regulation of translation in response to endoplasmic reticulum stress (GO:0036493)	> 100	0.00992	1
positive regulation of cytoplasmic translational initiation (GO:1904690)	> 100	0.00992	1
negative regulation of endoplasmic reticulum stress-induced eIF2 alpha phosphorylation (GO:1903912)	> 100	0.00992	1
negative regulation of PERK-mediated unfolded protein response (GO:1903898)	> 100	0.00992	1
positive regulation of muscle adaptation (GO:0014744)	> 100	0.00992	1
somatic muscle development (GO:0007525)	> 100	0.00992	1
mitotic centrosome separation (GO:0007100)	> 100	0.0119	1
amino acid neurotransmitter reuptake (GO:0051933)	> 100	0.0119	1
mitochondrial electron transport, succinate to ubiquinone (GO:0006121)	> 100	0.0119	1
Wnt signaling pathway involved in somitogenesis (GO:0090244)	> 100	0.0119	1
box C/D snoRNP assembly (GO:0000492)	> 100	0.00025	1
N-acylethanolamine metabolic process (GO:0070291)	> 100	0.0119	1
snoRNA localization (GO:0048254)	> 100	0.0119	1
regulation of cytoplasmic translational initiation (GO:1904688)	> 100	0.0119	1
forebrain ventricular zone progenitor cell division (GO:0021869)	> 100	0.0119	1
plus-end-directed vesicle transport along microtubule (GO:0072383)	83.54	0.0139	1
tubulin complex assembly (GO:0007021)	83.54	0.0139	1
double-strand break repair via single-strand annealing (GO:0045002)	83.54	0.0139	1
centrosome separation (GO:0051299)	83.54	0.0139	1
small nucleolar ribonucleoprotein complex assembly (GO:0000491)	83.54	0.000343	1
regulation of t-circle formation (GO:1904429)	83.54	0.0139	1
DNA double-strand break processing involved in repair via single-strand annealing (GO:0010792)	83.54	0.0139	1
substrate-dependent cell migration, cell extension (GO:0006930)	71.61	0.0158	1
plus-end-directed organelle transport along microtubule (GO:0072386)	71.61	0.0158	1
estrogen biosynthetic process (GO:0006703)	71.61	0.0158	1
anterograde dendritic transport (GO:0098937)	71.61	0.0158	1
positive regulation of translation in response to stress (GO:0032056)	71.61	0.0158	1
alkanesulfonate transport (GO:0042918)	71.61	0.0158	1
preassembly of GPI anchor in ER membrane (GO:0016254)	71.61	0.0158	1
taurine transport (GO:0015734)	71.61	0.0158	1
ethanolamine-containing compound metabolic process (GO:0042439)	71.61	0.0158	1
'de novo' XMP biosynthetic process (GO:0097294)	71.61	0.0158	1
XMP biosynthetic process (GO:0097293)	71.61	0.0158	1
XMP metabolic process (GO:0097292)	71.61	0.0158	1
regulation of hypersensitivity (GO:0002883)	71.61	0.0158	1
negative regulation of acute inflammatory response (GO:0002674)	62.66	0.0178	1
signal complex assembly (GO:0007172)	62.66	0.0178	1
protein localization to perinuclear region of cytoplasm (GO:1905719)	62.66	0.0178	1
regulation of translation in response to endoplasmic reticulum stress (GO:0036490)	62.66	0.0178	1
peptidyl-serine dephosphorylation (GO:0070262)	62.66	0.0178	1
autophagosome-lysosome fusion (GO:0061909)	62.66	0.0178	1
telomeric D-loop disassembly (GO:0061820)	62.66	0.0178	1
negative regulation of transcription from RNA polymerase II promoter in response to stress (GO:0097201)	62.66	0.0178	1
immune response-inhibiting signal transduction (GO:0002765)	62.66	0.0178	1
negative regulation of amyloid fibril formation (GO:1905907)	55.69	0.0197	1
GTP biosynthetic process (GO:0006183)	55.69	0.0197	1
retrograde transport, vesicle recycling within Golgi (GO:0000301)	55.69	0.0197	1
regulation of PERK-mediated unfolded protein response (GO:1903897)	55.69	0.0197	1
telomeric loop disassembly (GO:0090657)	50.12	0.0217	1
positive regulation of endoplasmic reticulum stress-induced intrinsic apoptotic signaling pathway (GO:1902237)	50.12	0.0217	1
dendritic transport (GO:0098935)	50.12	0.0217	1
phosphatidylcholine catabolic process (GO:0034638)	50.12	0.0217	1
regulation of acute inflammatory response to antigenic stimulus (GO:0002864)	50.12	0.0217	1
telomere maintenance via telomere trimming (GO:0090737)	45.57	0.0236	1
t-circle formation (GO:0090656)	45.57	0.0236	1
negative regulation of cAMP-dependent protein kinase activity (GO:2000480)	45.57	0.0236	1
formation of extrachromosomal circular DNA (GO:0001325)	45.57	0.0236	1
GMP biosynthetic process (GO:0006177)	45.57	0.0236	1
gamma-aminobutyric acid transport (GO:0015812)	45.57	0.0236	1
negative regulation of peptidyl-serine phosphorylation (GO:0033137)	43.59	0.00112	1
positive regulation of receptor recycling (GO:0001921)	41.77	0.0256	1
regulation of high voltage-gated calcium channel activity (GO:1901841)	41.77	0.0256	1
negative regulation of tyrosine phosphorylation of STAT protein (GO:0042532)	41.77	0.0256	1
positive regulation of necrotic cell death (GO:0010940)	41.77	0.0256	1
positive regulation of ruffle assembly (GO:1900029)	41.77	0.0256	1
regulation of peptidyl-serine phosphorylation of STAT protein (GO:0033139)	38.56	0.0275	1
regulation of amyloid fibril formation (GO:1905906)	38.56	0.0275	1
mitochondrial transcription (GO:0006390)	35.8	0.0295	1
maturation of LSU-rRNA from tricistronic rRNA transcript (SSU-rRNA, 5.8S rRNA, LSU-rRNA) (GO:0000463)	35.8	0.0295	1
negative regulation of endoplasmic reticulum unfolded protein response (GO:1900102)	35.8	0.0295	1
positive regulation of regulatory T cell differentiation (GO:0045591)	33.42	0.0314	1
negative regulation of voltage-gated calcium channel activity (GO:1901386)	33.42	0.0314	1
mitochondrion distribution (GO:0048311)	33.42	0.0314	1
labyrinthine layer blood vessel development (GO:0060716)	33.42	0.0314	1
DNA double-strand break processing (GO:0000729)	31.33	0.0333	1
purine ribonucleoside monophosphate biosynthetic process (GO:0009168)	31.33	0.0333	1
intra-Golgi vesicle-mediated transport (GO:0006891)	30.38	0.00219	1
facultative heterochromatin formation (GO:0140718)	29.48	0.0353	1
regulation of cAMP-dependent protein kinase activity (GO:2000479)	29.48	0.0353	1
regulation of translation in response to stress (GO:0043555)	29.48	0.0353	1
vesicle transport along actin filament (GO:0030050)	29.48	0.0353	1
positive regulation of bone resorption (GO:0045780)	27.85	0.0372	1
neurotransmitter reuptake (GO:0098810)	27.85	0.0372	1
purine nucleoside monophosphate biosynthetic process (GO:0009127)	27.85	0.0372	1
apoptotic process involved in morphogenesis (GO:0060561)	27.85	0.0372	1
multicellular organism aging (GO:0010259)	26.38	0.0391	1
late endosome to lysosome transport (GO:1902774)	26.38	0.0391	1
positive regulation of interleukin-4 production (GO:0032753)	26.38	0.0391	1
plasma membrane fusion (GO:0045026)	26.38	0.0391	1
actin filament-based transport (GO:0099515)	26.38	0.0391	1
maturation of LSU-rRNA (GO:0000470)	26.38	0.0391	1
negative regulation of receptor signaling pathway via JAK-STAT (GO:0046426)	26.38	0.0391	1
substrate-dependent cell migration (GO:0006929)	25.06	0.041	1
inflammatory response to antigenic stimulus (GO:0002437)	25.06	0.041	1
estrogen metabolic process (GO:0008210)	25.06	0.041	1
positive regulation of translational initiation (GO:0045948)	25.06	0.041	1
GTP metabolic process (GO:0046039)	23.87	0.0429	1
GMP metabolic process (GO:0046037)	23.87	0.0429	1
regulation of receptor recycling (GO:0001919)	23.87	0.0429	1
negative regulation of interleukin-2 production (GO:0032703)	23.87	0.0429	1
cell proliferation in forebrain (GO:0021846)	23.87	0.0429	1
negative regulation of receptor signaling pathway via STAT (GO:1904893)	22.78	0.0448	1
negative regulation of inflammatory response to antigenic stimulus (GO:0002862)	22.78	0.0448	1
positive regulation of erythrocyte differentiation (GO:0045648)	21.79	0.0467	1
cellular response to gamma radiation (GO:0071480)	21.79	0.0467	1
neurotransmitter uptake (GO:0001504)	21.79	0.0467	1
homeostasis of number of cells within a tissue (GO:0048873)	21.79	0.0467	1
steroid hormone biosynthetic process (GO:0120178)	21.79	0.0467	1
placenta blood vessel development (GO:0060674)	21.79	0.0467	1
negative regulation of T cell mediated immunity (GO:0002710)	21.79	0.0467	1
regulation of regulatory T cell differentiation (GO:0045589)	20.89	0.0486	1
regulation of cytoplasmic translation (GO:2000765)	20.05	0.0505	1
regulation of ruffle assembly (GO:1900027)	20.05	0.0505	1
negative regulation of protein tyrosine kinase activity (GO:0061099)	20.05	0.0505	1
protein export from nucleus (GO:0006611)	19.28	0.0524	1
regulation of endoplasmic reticulum stress-induced intrinsic apoptotic signaling pathway (GO:1902235)	19.28	0.0524	1
regulation of interleukin-4 production (GO:0032673)	19.28	0.0524	1
cellular response to interleukin-4 (GO:0071353)	19.28	0.0524	1
regulation of endoplasmic reticulum unfolded protein response (GO:1900101)	19.28	0.0524	1
negative regulation of telomere maintenance via telomere lengthening (GO:1904357)	19.28	0.0524	1
response to interleukin-4 (GO:0070670)	18.56	0.0543	1
telomere maintenance via telomere lengthening (GO:0010833)	18.56	0.0543	1
glycerophospholipid catabolic process (GO:0046475)	18.56	0.0543	1
apoptotic process involved in development (GO:1902742)	17.9	0.0562	1
establishment of mitochondrion localization (GO:0051654)	17.9	0.0562	1
tricarboxylic acid cycle (GO:0006099)	17.9	0.0562	1
regulation of mitochondrial fission (GO:0090140)	17.9	0.0562	1
regulation of transcription from RNA polymerase II promoter in response to stress (GO:0043618)	17.9	0.0562	1
ribonucleoside monophosphate biosynthetic process (GO:0009156)	17.9	0.0562	1
amino acid import across plasma membrane (GO:0089718)	17.9	0.0562	1
GPI anchor biosynthetic process (GO:0006506)	17.28	0.0581	1
vesicle cytoskeletal trafficking (GO:0099518)	17.28	0.00631	1
negative regulation of calcium ion transmembrane transporter activity (GO:1901020)	17.28	0.0581	1
Golgi to plasma membrane protein transport (GO:0043001)	17.28	0.0581	1
cerebral cortex radially oriented cell migration (GO:0021799)	16.71	0.06	1
GPI anchor metabolic process (GO:0006505)	16.71	0.06	1
positive regulation of interleukin-10 production (GO:0032733)	16.71	0.06	1
negative regulation of reactive oxygen species metabolic process (GO:2000378)	16.71	0.06	1
lamellipodium assembly (GO:0030032)	16.71	0.06	1
regulation of DNA-templated transcription in response to stress (GO:0043620)	15.66	0.0637	1
acidic amino acid transport (GO:0015800)	15.19	0.0656	1
negative regulation of insulin receptor signaling pathway (GO:0046627)	15.19	0.0656	1
regulation of acute inflammatory response (GO:0002673)	14.74	0.0675	1
positive regulation of cytokinesis (GO:0032467)	14.74	0.0675	1
negative regulation of telomere maintenance (GO:0032205)	14.74	0.0675	1
hormone biosynthetic process (GO:0042446)	14.74	0.0675	1
regulation of inflammatory response to antigenic stimulus (GO:0002861)	14.74	0.0675	1
regulation of erythrocyte differentiation (GO:0045646)	14.32	0.0693	1
negative regulation of type II interferon production (GO:0032689)	14.32	0.0693	1
positive regulation of response to endoplasmic reticulum stress (GO:1905898)	14.32	0.0693	1
purine ribonucleoside monophosphate metabolic process (GO:0009167)	14.32	0.0693	1
nucleoside monophosphate biosynthetic process (GO:0009124)	14.32	0.0693	1
negative regulation of cellular response to insulin stimulus (GO:1900077)	14.32	0.0693	1
negative regulation of response to endoplasmic reticulum stress (GO:1903573)	14.32	0.0693	1
mitotic spindle assembly (GO:0090307)	13.92	0.0712	1
regulation of cytokinesis (GO:0032465)	13.92	0.00946	1
T cell homeostasis (GO:0043029)	13.92	0.0712	1
regulation of necrotic cell death (GO:0010939)	13.92	0.0712	1
receptor localization to synapse (GO:0097120)	13.92	0.0712	1
positive regulation of miRNA transcription (GO:1902895)	13.92	0.0712	1
purine ribonucleoside triphosphate biosynthetic process (GO:0009206)	13.73	0.00971	1
cerebral cortex cell migration (GO:0021795)	13.55	0.073	1
regulation of voltage-gated calcium channel activity (GO:1901385)	13.55	0.073	1
vesicle transport along microtubule (GO:0047496)	13.55	0.073	1
purine nucleoside triphosphate biosynthetic process (GO:0009145)	13.55	0.00996	1
purine nucleoside monophosphate metabolic process (GO:0009126)	13.55	0.073	1
labyrinthine layer development (GO:0060711)	13.55	0.073	1
regulation of bone resorption (GO:0045124)	13.19	0.0749	1
lamellipodium organization (GO:0097581)	13.19	0.0749	1
negative regulation of calcium ion transmembrane transport (GO:1903170)	12.85	0.0767	1
modified amino acid transport (GO:0072337)	12.85	0.0767	1
negative regulation of cation channel activity (GO:2001258)	12.85	0.0767	1
ribonucleoside triphosphate biosynthetic process (GO:0009201)	12.85	0.011	1
eye photoreceptor cell differentiation (GO:0001754)	12.53	0.0786	1
mitochondrial RNA metabolic process (GO:0000959)	12.23	0.0804	1
intraciliary transport (GO:0042073)	12.23	0.0804	1
anterograde axonal transport (GO:0008089)	12.23	0.0804	1
positive regulation of miRNA metabolic process (GO:2000630)	11.93	0.0822	1
heterochromatin formation (GO:0031507)	11.93	0.0822	1
positive regulation of actin filament polymerization (GO:0030838)	11.93	0.0822	1
phospholipid catabolic process (GO:0009395)	11.93	0.0822	1
sulfur compound transport (GO:0072348)	11.66	0.0841	1
cellular response to glucose starvation (GO:0042149)	11.66	0.0841	1
response to gamma radiation (GO:0010332)	11.66	0.0841	1
lymphocyte proliferation (GO:0046651)	11.52	0.0135	1
regulation of interleukin-10 production (GO:0032653)	11.39	0.0859	1
regulation of bone remodeling (GO:0046850)	11.39	0.0859	1
nucleoside triphosphate biosynthetic process (GO:0009142)	11.26	0.014	1
mononuclear cell proliferation (GO:0032943)	11.14	0.0143	1
circadian regulation of gene expression (GO:0032922)	11.14	0.0877	1
negative regulation of peptidyl-tyrosine phosphorylation (GO:0050732)	11.14	0.0877	1
proton motive force-driven mitochondrial ATP synthesis (GO:0042776)	11.14	0.0877	1
negative regulation of lymphocyte mediated immunity (GO:0002707)	11.14	0.0877	1
mitochondrion localization (GO:0051646)	10.9	0.0896	1
positive regulation of neuron apoptotic process (GO:0043525)	10.9	0.0896	1
establishment of protein localization to plasma membrane (GO:0061951)	10.9	0.0896	1
ephrin receptor signaling pathway (GO:0048013)	10.9	0.0896	1
glycerolipid catabolic process (GO:0046503)	10.9	0.0896	1
negative regulation of adaptive immune response based on somatic recombination of immune receptors built from immunoglobulin superfamily domains (GO:0002823)	10.9	0.0896	1
cerebellar cortex development (GO:0021695)	10.66	0.0914	1
telencephalon cell migration (GO:0022029)	10.66	0.0914	1
Golgi to plasma membrane transport (GO:0006893)	10.23	0.095	1
somitogenesis (GO:0001756)	10.23	0.095	1
tumor necrosis factor-mediated signaling pathway (GO:0033209)	10.23	0.095	1
regulation of interleukin-2 production (GO:0032663)	10.23	0.095	1
negative regulation of cysteine-type endopeptidase activity involved in apoptotic process (GO:0043154)	10.23	0.095	1
microtubule polymerization or depolymerization (GO:0031109)	10.23	0.095	1
negative regulation of adaptive immune response (GO:0002820)	10.23	0.095	1
forebrain cell migration (GO:0021885)	10.23	0.095	1
negative regulation of intracellular transport (GO:0032387)	10.02	0.0968	1
response to fatty acid (GO:0070542)	10.02	0.0968	1
photoreceptor cell differentiation (GO:0046530)	10.02	0.0968	1
circadian rhythm (GO:0007623)	9.93	0.0178	1
negative regulation of calcium ion transport (GO:0051926)	9.83	0.0986	1
axonal transport (GO:0098930)	9.83	0.0986	1
ribonucleoside monophosphate metabolic process (GO:0009161)	9.83	0.0986	1
phosphatidylcholine metabolic process (GO:0046470)	9.83	0.0986	1
positive regulation of intrinsic apoptotic signaling pathway (GO:2001244)	9.64	0.1	1
vacuolar localization (GO:1990849)	9.64	0.1	1
lysosome localization (GO:0032418)	9.64	0.1	1
proton motive force-driven ATP synthesis (GO:0015986)	9.64	0.1	1
regulation of tyrosine phosphorylation of STAT protein (GO:0042509)	9.64	0.1	1
regulation of miRNA transcription (GO:1902893)	9.64	0.1	1
heterochromatin organization (GO:0070828)	9.46	0.102	1
leukocyte proliferation (GO:0070661)	9.46	0.0194	1
regulation of peptidyl-serine phosphorylation (GO:0033135)	9.37	0.0198	1
negative regulation of neuron differentiation (GO:0045665)	9.28	0.104	1
regulation of catecholamine secretion (GO:0050433)	9.28	0.104	1
negative regulation of leukocyte mediated immunity (GO:0002704)	9.28	0.104	1
purine ribonucleoside triphosphate metabolic process (GO:0009205)	9.03	0.0211	1
negative regulation of cysteine-type endopeptidase activity (GO:2000117)	8.95	0.108	1
regulation of telomere maintenance via telomere lengthening (GO:1904356)	8.79	0.109	1
purine nucleoside triphosphate metabolic process (GO:0009144)	8.72	0.0226	1
lymphocyte homeostasis (GO:0002260)	8.64	0.111	1
ribosomal large subunit biogenesis (GO:0042273)	8.64	0.111	1
T cell proliferation (GO:0042098)	8.64	0.111	1
ribonucleoside triphosphate metabolic process (GO:0009199)	8.57	0.0233	1
regulation of insulin receptor signaling pathway (GO:0046626)	8.5	0.113	1
negative regulation of T cell proliferation (GO:0042130)	8.5	0.113	1
regulation of tissue remodeling (GO:0034103)	8.35	0.115	1
cellular response to ionizing radiation (GO:0071479)	8.35	0.115	1
positive regulation of axonogenesis (GO:0050772)	8.22	0.116	1
regulation of cellular response to insulin stimulus (GO:1900076)	8.22	0.116	1
negative regulation of gene expression, epigenetic (GO:0045814)	8.22	0.116	1
regulation of miRNA metabolic process (GO:2000628)	8.08	0.118	1
lens development in camera-type eye (GO:0002088)	8.08	0.118	1
stress-activated MAPK cascade (GO:0051403)	8.08	0.118	1
regulation of receptor signaling pathway via JAK-STAT (GO:0046425)	8.08	0.118	1
axo-dendritic transport (GO:0008088)	8.08	0.118	1
positive regulation of Wnt signaling pathway (GO:0030177)	8.02	0.0263	1
ATP biosynthetic process (GO:0006754)	7.83	0.122	1
negative regulation of ion transmembrane transporter activity (GO:0032413)	7.83	0.122	1
positive regulation of telomere maintenance (GO:0032206)	7.83	0.122	1
stress-activated protein kinase signaling cascade (GO:0031098)	7.83	0.122	1
aerobic electron transport chain (GO:0019646)	7.83	0.122	1
regulation of muscle adaptation (GO:0043502)	7.71	0.124	1
regulation of translational initiation (GO:0006446)	7.59	0.125	1
nucleoside triphosphate metabolic process (GO:0009141)	7.59	0.029	1
nucleoside monophosphate metabolic process (GO:0009123)	7.59	0.125	1
somite development (GO:0061053)	7.59	0.125	1
regulation of response to endoplasmic reticulum stress (GO:1905897)	7.48	0.127	1
regulation of receptor signaling pathway via STAT (GO:1904892)	7.48	0.127	1
membrane fusion (GO:0061025)	7.48	0.0298	1
vascular transport (GO:0010232)	7.37	0.129	1
embryonic placenta development (GO:0001892)	7.37	0.129	1
mitochondrial ATP synthesis coupled electron transport (GO:0042775)	7.37	0.129	1
ATP synthesis coupled electron transport (GO:0042773)	7.37	0.129	1
glycolipid biosynthetic process (GO:0009247)	7.37	0.129	1
transport across blood-brain barrier (GO:0150104)	7.37	0.129	1
regulation of protein tyrosine kinase activity (GO:0061097)	7.37	0.129	1
negative regulation of chromosome organization (GO:2001251)	7.26	0.131	1
biogenic amine metabolic process (GO:0006576)	7.26	0.131	1
protein dephosphorylation (GO:0006470)	7.21	0.0319	1
centrosome cycle (GO:0007098)	7.06	0.134	1
negative regulation of lymphocyte proliferation (GO:0050672)	7.06	0.134	1
regulation of cell division (GO:0051302)	7.01	0.0335	1
negative regulation of mononuclear cell proliferation (GO:0032945)	6.96	0.136	1
positive regulation of cell division (GO:0051781)	6.96	0.136	1
negative regulation of transporter activity (GO:0032410)	6.96	0.136	1
positive regulation of myeloid cell differentiation (GO:0045639)	6.87	0.137	1
amino acid transmembrane transport (GO:0003333)	6.87	0.137	1
organelle transport along microtubule (GO:0072384)	6.77	0.139	1
mitotic spindle organization (GO:0007052)	6.77	0.139	1
segmentation (GO:0035282)	6.77	0.139	1
regulation of T cell proliferation (GO:0042129)	6.77	0.0357	1
positive regulation of protein polymerization (GO:0032273)	6.68	0.141	1
spindle assembly (GO:0051225)	6.68	0.141	1
primary alcohol metabolic process (GO:0034308)	6.68	0.141	1
protein lipidation (GO:0006497)	6.6	0.143	1
amine metabolic process (GO:0009308)	6.6	0.143	1
negative regulation of cation transmembrane transport (GO:1904063)	6.6	0.143	1
establishment of vesicle localization (GO:0051650)	6.55	0.0379	1
regulation of T cell mediated immunity (GO:0002709)	6.51	0.144	1
negative regulation of leukocyte proliferation (GO:0070664)	6.43	0.146	1
actin filament-based movement (GO:0030048)	6.43	0.146	1
cell-cell signaling by wnt (GO:0198738)	6.34	0.0118	1
Wnt signaling pathway (GO:0016055)	6.34	0.0118	1
positive regulation of neuron death (GO:1901216)	6.34	0.148	1
purine ribonucleotide biosynthetic process (GO:0009152)	6.3	0.0406	1
leukocyte homeostasis (GO:0001776)	6.27	0.149	1
regulation of calcium ion transmembrane transporter activity (GO:1901019)	6.27	0.149	1
lipoprotein biosynthetic process (GO:0042158)	6.27	0.149	1
vesicle localization (GO:0051648)	6.11	0.0429	1
negative regulation of monoatomic ion transmembrane transport (GO:0034766)	6.11	0.153	1
positive regulation of T cell proliferation (GO:0042102)	6.11	0.153	1
ribonucleoprotein complex assembly (GO:0022618)	6.08	0.0433	1
neural precursor cell proliferation (GO:0061351)	6.04	0.155	1
canonical Wnt signaling pathway (GO:0060070)	5.97	0.156	1
positive regulation of JNK cascade (GO:0046330)	5.9	0.158	1
negative regulation of protein kinase activity (GO:0006469)	5.86	0.0462	1
protein stabilization (GO:0050821)	5.86	0.0462	1
regulation of amine transport (GO:0051952)	5.83	0.16	1
oxidative phosphorylation (GO:0006119)	5.83	0.16	1
ribonucleotide biosynthetic process (GO:0009260)	5.83	0.0467	1
microtubule organizing center organization (GO:0031023)	5.83	0.16	1
response to hydrogen peroxide (GO:0042542)	5.83	0.16	1
ribonucleoprotein complex subunit organization (GO:0071826)	5.79	0.0471	1
vesicle fusion (GO:0006906)	5.76	0.161	1
positive regulation of T cell differentiation (GO:0045582)	5.7	0.163	1
ribose phosphate biosynthetic process (GO:0046390)	5.7	0.0486	1
protein localization to plasma membrane (GO:0072659)	5.66	0.0491	1
organelle membrane fusion (GO:0090174)	5.63	0.165	1
cytoskeleton-dependent intracellular transport (GO:0030705)	5.63	0.0496	1
post-Golgi vesicle-mediated transport (GO:0006892)	5.57	0.166	1
ATP metabolic process (GO:0046034)	5.57	0.166	1
respiratory electron transport chain (GO:0022904)	5.57	0.166	1
steroid biosynthetic process (GO:0006694)	5.51	0.168	1
positive regulation of canonical Wnt signaling pathway (GO:0090263)	5.51	0.168	1
telomere maintenance (GO:0000723)	5.51	0.168	1
positive regulation of plasma membrane bounded cell projection assembly (GO:0120034)	5.51	0.168	1
negative regulation of protein phosphorylation (GO:0001933)	5.49	0.0173	1
dephosphorylation (GO:0016311)	5.48	0.0521	1
positive regulation of protein catabolic process (GO:0045732)	5.45	0.0526	1
cerebellum development (GO:0021549)	5.45	0.17	1
regulation of type II interferon production (GO:0032649)	5.45	0.17	1
negative regulation of protein serine/threonine kinase activity (GO:0071901)	5.39	0.171	1
amino acid transport (GO:0006865)	5.39	0.171	1
protein import into nucleus (GO:0006606)	5.39	0.171	1
rRNA processing (GO:0006364)	5.39	0.0536	1
negative regulation of kinase activity (GO:0033673)	5.33	0.0546	1
glycolipid metabolic process (GO:0006664)	5.33	0.173	1
negative regulation of endopeptidase activity (GO:0010951)	5.33	0.173	1
response to estradiol (GO:0032355)	5.28	0.175	1
liposaccharide metabolic process (GO:1903509)	5.28	0.175	1
purine nucleotide biosynthetic process (GO:0006164)	5.22	0.0567	1
regulation of telomere maintenance (GO:0032204)	5.22	0.176	1
import into nucleus (GO:0051170)	5.22	0.176	1
regulation of leukocyte cell-cell adhesion (GO:1903037)	5.19	0.02	1
positive regulation of T cell activation (GO:0050870)	5.17	0.0577	1
negative regulation of immune effector process (GO:0002698)	5.17	0.178	1
regulation of lymphocyte proliferation (GO:0050670)	5.14	0.0582	1
cellular response to hypoxia (GO:0071456)	5.11	0.18	1
cerebral cortex development (GO:0021987)	5.11	0.18	1
negative regulation of phosphorylation (GO:0042326)	5.1	0.0209	1
metencephalon development (GO:0022037)	5.06	0.181	1
regulation of mononuclear cell proliferation (GO:0032944)	5.06	0.0598	1
positive regulation of cell projection organization (GO:0031346)	5.05	0.0215	1
cell surface receptor signaling pathway involved in cell-cell signaling (GO:1905114)	5.05	0.0215	1
regulation of T cell activation (GO:0050863)	5.03	0.0217	1
positive regulation of lymphocyte differentiation (GO:0045621)	5.01	0.183	1
telomere organization (GO:0032200)	5.01	0.183	1
purine-containing compound biosynthetic process (GO:0072522)	4.99	0.0614	1
sodium ion transmembrane transport (GO:0035725)	4.96	0.185	1
eye development (GO:0001654)	4.93	0.0228	1
visual system development (GO:0150063)	4.88	0.0234	1
positive regulation of chromosome organization (GO:2001252)	4.87	0.188	1
negative regulation of T cell activation (GO:0050868)	4.87	0.188	1
microtubule cytoskeleton organization involved in mitosis (GO:1902850)	4.87	0.188	1
sensory system development (GO:0048880)	4.82	0.0242	1
nuclear export (GO:0051168)	4.82	0.189	1
cellular response to decreased oxygen levels (GO:0036294)	4.77	0.191	1
positive regulation of leukocyte cell-cell adhesion (GO:1903039)	4.75	0.0668	1
determination of left/right symmetry (GO:0007368)	4.73	0.193	1
double-strand break repair via homologous recombination (GO:0000724)	4.73	0.193	1
protein localization to cell periphery (GO:1990778)	4.71	0.0679	1
negative regulation of monoatomic ion transport (GO:0043271)	4.68	0.194	1
rRNA metabolic process (GO:0016072)	4.68	0.0684	1
lipoprotein metabolic process (GO:0042157)	4.68	0.194	1
regulation of leukocyte proliferation (GO:0070663)	4.66	0.069	1
negative regulation of transmembrane transport (GO:0034763)	4.64	0.196	1
response to hypoxia (GO:0001666)	4.62	0.0701	1
lysosomal transport (GO:0007041)	4.6	0.198	1
rhythmic process (GO:0048511)	4.6	0.0706	1
monocarboxylic acid transport (GO:0015718)	4.6	0.198	1
actin filament organization (GO:0007015)	4.56	0.0718	1
recombinational repair (GO:0000725)	4.56	0.199	1
negative regulation of transferase activity (GO:0051348)	4.56	0.0718	1
left/right pattern formation (GO:0060972)	4.56	0.199	1
organelle fusion (GO:0048284)	4.52	0.201	1
regulation of actin filament polymerization (GO:0030833)	4.52	0.201	1
carboxylic acid transmembrane transport (GO:1905039)	4.52	0.201	1
nucleotide biosynthetic process (GO:0009165)	4.5	0.0735	1
negative regulation of leukocyte cell-cell adhesion (GO:1903038)	4.48	0.202	1
positive regulation of stress-activated MAPK cascade (GO:0032874)	4.48	0.202	1
regulation of reactive oxygen species metabolic process (GO:2000377)	4.48	0.202	1
determination of bilateral symmetry (GO:0009855)	4.48	0.202	1
negative regulation of canonical Wnt signaling pathway (GO:0090090)	4.48	0.202	1
mitotic sister chromatid segregation (GO:0000070)	4.48	0.202	1
organic acid transmembrane transport (GO:1903825)	4.48	0.202	1
nucleoside phosphate biosynthetic process (GO:1901293)	4.46	0.0746	1
phosphatidylinositol biosynthetic process (GO:0006661)	4.44	0.204	1
specification of symmetry (GO:0009799)	4.44	0.204	1
positive regulation of translation (GO:0045727)	4.4	0.206	1
placenta development (GO:0001890)	4.4	0.206	1
positive regulation of stress-activated protein kinase signaling cascade (GO:0070304)	4.4	0.206	1
positive regulation of lymphocyte proliferation (GO:0050671)	4.4	0.206	1
response to decreased oxygen levels (GO:0036293)	4.4	0.0763	1
learning (GO:0007612)	4.4	0.206	1
negative regulation of phosphate metabolic process (GO:0045936)	4.4	0.0305	1
negative regulation of phosphorus metabolic process (GO:0010563)	4.38	0.0308	1
positive regulation of apoptotic signaling pathway (GO:2001235)	4.32	0.209	1
positive regulation of mononuclear cell proliferation (GO:0032946)	4.32	0.209	1
cellular response to oxygen levels (GO:0071453)	4.32	0.209	1
sister chromatid segregation (GO:0000819)	4.32	0.209	1
vesicle-mediated transport to the plasma membrane (GO:0098876)	4.32	0.209	1
negative regulation of inflammatory response (GO:0050728)	4.32	0.209	1
neurotransmitter transport (GO:0006836)	4.28	0.21	1
T cell activation (GO:0042110)	4.28	0.0798	1
plasma membrane organization (GO:0007009)	4.25	0.212	1
response to ionizing radiation (GO:0010212)	4.21	0.213	1
protein-containing complex disassembly (GO:0032984)	4.21	0.213	1
glycerophospholipid metabolic process (GO:0006650)	4.21	0.0821	1
negative regulation of DNA metabolic process (GO:0051053)	4.21	0.213	1
aerobic respiration (GO:0009060)	4.18	0.215	1
organophosphate catabolic process (GO:0046434)	4.14	0.217	1
lymphocyte activation (GO:0046649)	4.13	0.0357	1
negative regulation of protein-containing complex assembly (GO:0031333)	4.11	0.218	1
regulation of JNK cascade (GO:0046328)	4.11	0.218	1
regulation of cation channel activity (GO:2001257)	4.08	0.22	1
response to oxygen levels (GO:0070482)	4.06	0.0874	1
epigenetic regulation of gene expression (GO:0040029)	4.01	0.223	1
positive regulation of cell-cell adhesion (GO:0022409)	4.01	0.0892	1
positive regulation of leukocyte proliferation (GO:0070665)	3.98	0.224	1
positive regulation of autophagy (GO:0010508)	3.98	0.224	1
ribosome biogenesis (GO:0042254)	3.96	0.0911	1
spindle organization (GO:0007051)	3.92	0.228	1
mitochondrial gene expression (GO:0140053)	3.92	0.228	1
Golgi vesicle transport (GO:0048193)	3.92	0.0929	1
regulation of cell-cell adhesion (GO:0022407)	3.91	0.0411	1
Golgi organization (GO:0007030)	3.89	0.229	1
retina development in camera-type eye (GO:0060041)	3.89	0.229	1
regulation of axonogenesis (GO:0050770)	3.89	0.229	1
regulation of actin polymerization or depolymerization (GO:0008064)	3.89	0.229	1
negative regulation of protein modification process (GO:0031400)	3.86	0.0424	1
aging (GO:0007568)	3.86	0.231	1
eye morphogenesis (GO:0048592)	3.83	0.232	1
hindbrain development (GO:0030902)	3.83	0.232	1
regulation of mitochondrion organization (GO:0010821)	3.83	0.232	1
phosphatidylinositol metabolic process (GO:0046488)	3.83	0.232	1
negative regulation of lymphocyte activation (GO:0051250)	3.8	0.234	1
protein-containing complex localization (GO:0031503)	3.8	0.234	1
regulation of actin filament length (GO:0030832)	3.8	0.234	1
membrane lipid biosynthetic process (GO:0046467)	3.8	0.234	1
negative regulation of peptidase activity (GO:0010466)	3.8	0.234	1
negative regulation of supramolecular fiber organization (GO:1902904)	3.8	0.234	1
positive regulation of lymphocyte activation (GO:0051251)	3.78	0.0984	1
regulation of protein stability (GO:0031647)	3.78	0.0984	1
import across plasma membrane (GO:0098739)	3.74	0.237	1
positive regulation of neuron projection development (GO:0010976)	3.74	0.237	1
mitotic nuclear division (GO:0140014)	3.71	0.238	1
camera-type eye development (GO:0043010)	3.71	0.102	1
regulation of lymphocyte activation (GO:0051249)	3.69	0.0471	1
RNA localization (GO:0006403)	3.69	0.24	1
purine ribonucleotide metabolic process (GO:0009150)	3.66	0.104	1
electron transport chain (GO:0022900)	3.66	0.241	1
regulation of Wnt signaling pathway (GO:0030111)	3.65	0.105	1
positive regulation of cellular component biogenesis (GO:0044089)	3.63	0.0491	1
sodium ion transport (GO:0006814)	3.61	0.244	1
positive regulation of amide metabolic process (GO:0034250)	3.61	0.244	1
regulation of T cell differentiation (GO:0045580)	3.58	0.246	1
regulation of intrinsic apoptotic signaling pathway (GO:2001242)	3.58	0.246	1
pallium development (GO:0021543)	3.58	0.246	1
positive regulation of leukocyte differentiation (GO:1902107)	3.58	0.246	1
regulation of microtubule cytoskeleton organization (GO:0070507)	3.58	0.246	1
positive regulation of hemopoiesis (GO:1903708)	3.58	0.246	1
negative regulation of Wnt signaling pathway (GO:0030178)	3.58	0.246	1
cellular response to tumor necrosis factor (GO:0071356)	3.55	0.248	1
cellular response to starvation (GO:0009267)	3.55	0.248	1
potassium ion transport (GO:0006813)	3.53	0.249	1
regulation of actin cytoskeleton organization (GO:0032956)	3.51	0.112	1
transport along microtubule (GO:0010970)	3.51	0.251	1
vacuolar transport (GO:0007034)	3.48	0.252	1
glycerolipid metabolic process (GO:0046486)	3.47	0.114	1
cellular response to radiation (GO:0071478)	3.43	0.255	1
positive regulation of supramolecular fiber organization (GO:1902905)	3.43	0.255	1
ribonucleotide metabolic process (GO:0009259)	3.42	0.116	1
positive regulation of catabolic process (GO:0009896)	3.4	0.0576	1
response to reactive oxygen species (GO:0000302)	3.39	0.258	1
regulation of neuron differentiation (GO:0045664)	3.36	0.26	1
regulation of myeloid cell differentiation (GO:0045637)	3.36	0.26	1
regulation of calcium ion transmembrane transport (GO:1903169)	3.36	0.26	1
phospholipid metabolic process (GO:0006644)	3.36	0.119	1
cellular respiration (GO:0045333)	3.36	0.26	1
regulation of lymphocyte mediated immunity (GO:0002706)	3.36	0.26	1
ribose phosphate metabolic process (GO:0019693)	3.35	0.12	1
regionalization (GO:0003002)	3.34	0.121	1
positive regulation of leukocyte activation (GO:0002696)	3.33	0.121	1
anterior/posterior pattern specification (GO:0009952)	3.32	0.263	1
regulation of cysteine-type endopeptidase activity involved in apoptotic process (GO:0043281)	3.32	0.263	1
regulation of protein catabolic process (GO:0042176)	3.32	0.122	1
hormone metabolic process (GO:0042445)	3.3	0.264	1
organelle localization (GO:0051640)	3.28	0.0627	1
sensory organ development (GO:0007423)	3.28	0.063	1
negative regulation of catalytic activity (GO:0043086)	3.26	0.0637	1
leukocyte activation (GO:0045321)	3.25	0.064	1
organophosphate biosynthetic process (GO:0090407)	3.23	0.065	1
positive regulation of cell activation (GO:0050867)	3.21	0.129	1
regulation of adaptive immune response based on somatic recombination of immune receptors built from immunoglobulin superfamily domains (GO:0002822)	3.21	0.27	1
negative regulation of cell growth (GO:0030308)	3.17	0.273	1
negative regulation of immune response (GO:0050777)	3.15	0.274	1
negative regulation of cell-cell adhesion (GO:0022408)	3.15	0.274	1
regulation of supramolecular fiber organization (GO:1902903)	3.15	0.133	1
negative regulation of leukocyte activation (GO:0002695)	3.15	0.274	1
positive regulation of cytoskeleton organization (GO:0051495)	3.13	0.276	1
protein localization to nucleus (GO:0034504)	3.13	0.276	1
regulation of leukocyte activation (GO:0002694)	3.13	0.0701	1
response to oxidative stress (GO:0006979)	3.12	0.135	1
regulation of actin filament-based process (GO:0032970)	3.11	0.135	1
regulation of stress-activated MAPK cascade (GO:0032872)	3.11	0.277	1
regulation of plasma membrane bounded cell projection assembly (GO:0120032)	3.09	0.279	1
response to tumor necrosis factor (GO:0034612)	3.09	0.279	1
regulation of cell projection assembly (GO:0060491)	3.06	0.282	1
regulation of lymphocyte differentiation (GO:0045619)	3.06	0.282	1
positive regulation of protein-containing complex assembly (GO:0031334)	3.06	0.282	1
regulation of stress-activated protein kinase signaling cascade (GO:0070302)	3.04	0.283	1
regulation of protein polymerization (GO:0032271)	3.02	0.284	1
positive regulation of cell death (GO:0010942)	3.02	0.0764	1
pattern specification process (GO:0007389)	3.01	0.143	1
regulation of exocytosis (GO:0017157)	3	0.286	1
macroautophagy (GO:0016236)	3	0.286	1
regulation of adaptive immune response (GO:0002819)	3	0.286	1
establishment of organelle localization (GO:0051656)	2.97	0.146	1
import into cell (GO:0098657)	2.97	0.289	1
MAPK cascade (GO:0000165)	2.97	0.289	1
cellular lipid catabolic process (GO:0044242)	2.95	0.29	1
regulation of neuron apoptotic process (GO:0043523)	2.95	0.29	1
positive regulation of cell development (GO:0010720)	2.94	0.148	1
protein folding (GO:0006457)	2.91	0.293	1
regulation of cysteine-type endopeptidase activity (GO:2000116)	2.91	0.293	1
carbohydrate derivative biosynthetic process (GO:1901137)	2.91	0.083	1
response to starvation (GO:0042594)	2.91	0.293	1
purine nucleotide metabolic process (GO:0006163)	2.91	0.151	1
glycerophospholipid biosynthetic process (GO:0046474)	2.88	0.296	1
regulation of cell activation (GO:0050865)	2.86	0.0863	1
regulation of protein-containing complex assembly (GO:0043254)	2.86	0.155	1
regulation of translation (GO:0006417)	2.86	0.155	1
microtubule-based transport (GO:0099111)	2.82	0.302	1
regulation of neurotransmitter levels (GO:0001505)	2.8	0.303	1
ncRNA processing (GO:0034470)	2.8	0.16	1
plasma membrane bounded cell projection assembly (GO:0120031)	2.79	0.161	1
negative regulation of cell activation (GO:0050866)	2.78	0.304	1
negative regulation of transport (GO:0051051)	2.78	0.162	1
muscle contraction (GO:0006936)	2.75	0.307	1
double-strand break repair (GO:0006302)	2.75	0.307	1
negative regulation of molecular function (GO:0044092)	2.75	0.0559	1
regulation of plasma membrane bounded cell projection organization (GO:0120035)	2.74	0.0952	1
membrane lipid metabolic process (GO:0006643)	2.74	0.309	1
anatomical structure homeostasis (GO:0060249)	2.72	0.31	1
tissue homeostasis (GO:0001894)	2.72	0.31	1
purine-containing compound metabolic process (GO:0072521)	2.72	0.168	1
cell projection assembly (GO:0030031)	2.7	0.169	1
cell activation (GO:0001775)	2.69	0.0992	1
regulation of cell projection organization (GO:0031344)	2.69	0.0996	1
cellular response to nutrient levels (GO:0031669)	2.68	0.314	1
ribonucleoprotein complex biogenesis (GO:0022613)	2.68	0.172	1
negative regulation of gene expression (GO:0010629)	2.68	0.0601	1
organophosphate metabolic process (GO:0019637)	2.68	0.0603	1
glycerolipid biosynthetic process (GO:0045017)	2.67	0.316	1
cell population proliferation (GO:0008283)	2.66	0.102	1
response to endoplasmic reticulum stress (GO:0034976)	2.65	0.317	1
chromosome organization (GO:0051276)	2.65	0.175	1
regulation of muscle system process (GO:0090257)	2.62	0.32	1
establishment of protein localization to membrane (GO:0090150)	2.62	0.32	1
nuclear chromosome segregation (GO:0098813)	2.62	0.32	1
positive regulation of neurogenesis (GO:0050769)	2.61	0.321	1
regulation of neuron projection development (GO:0010975)	2.61	0.179	1
steroid metabolic process (GO:0008202)	2.61	0.321	1
negative regulation of protein metabolic process (GO:0051248)	2.6	0.066	1
export from cell (GO:0140352)	2.56	0.184	1
regulation of peptidyl-tyrosine phosphorylation (GO:0050730)	2.56	0.327	1
nucleocytoplasmic transport (GO:0006913)	2.54	0.328	1
nuclear transport (GO:0051169)	2.54	0.328	1
protein localization to membrane (GO:0072657)	2.54	0.186	1
nucleotide metabolic process (GO:0009117)	2.53	0.187	1
positive regulation of cell adhesion (GO:0045785)	2.53	0.188	1
regulation of cellular component biogenesis (GO:0044087)	2.53	0.0716	1
DNA recombination (GO:0006310)	2.52	0.331	1
regulation of amide metabolic process (GO:0034248)	2.5	0.191	1
negative regulation of defense response (GO:0031348)	2.49	0.333	1
negative regulation of growth (GO:0045926)	2.49	0.333	1
learning or memory (GO:0007611)	2.49	0.333	1
nucleoside phosphate metabolic process (GO:0006753)	2.48	0.193	1
muscle structure development (GO:0061061)	2.48	0.193	1
energy derivation by oxidation of organic compounds (GO:0015980)	2.47	0.336	1
cellular response to oxidative stress (GO:0034599)	2.47	0.336	1
negative regulation of proteolysis (GO:0045861)	2.47	0.336	1
regulation of leukocyte mediated immunity (GO:0002703)	2.47	0.336	1
protein transport (GO:0015031)	2.45	0.0497	1
positive regulation of cell cycle process (GO:0090068)	2.45	0.339	1
exocytosis (GO:0006887)	2.43	0.34	1
regulation of canonical Wnt signaling pathway (GO:0060828)	2.39	0.345	1
telencephalon development (GO:0021537)	2.38	0.347	1
phospholipid biosynthetic process (GO:0008654)	2.38	0.347	1
post-transcriptional regulation of gene expression (GO:0010608)	2.38	0.206	1
cellular response to extracellular stimulus (GO:0031668)	2.35	0.349	1
positive regulation of apoptotic process (GO:0043065)	2.35	0.21	1
regulation of calcium ion transport (GO:0051924)	2.34	0.351	1
homeostasis of number of cells (GO:0048872)	2.34	0.351	1
negative regulation of hydrolase activity (GO:0051346)	2.34	0.351	1
glycosylation (GO:0070085)	2.34	0.351	1
regulation of cell adhesion (GO:0030155)	2.32	0.138	1
sensory organ morphogenesis (GO:0090596)	2.32	0.353	1
regulation of cytoskeleton organization (GO:0051493)	2.3	0.216	1
vascular process in circulatory system (GO:0003018)	2.29	0.357	1
establishment of protein localization (GO:0045184)	2.28	0.0646	1
positive regulation of organelle organization (GO:0010638)	2.28	0.219	1
regulation of monoatomic ion transmembrane transporter activity (GO:0032412)	2.27	0.36	1
positive regulation of programmed cell death (GO:0043068)	2.27	0.221	1
muscle system process (GO:0003012)	2.26	0.361	1
carboxylic acid transport (GO:0046942)	2.24	0.364	1
ncRNA metabolic process (GO:0034660)	2.24	0.225	1
actin cytoskeleton organization (GO:0030036)	2.23	0.226	1
regulation of microtubule-based process (GO:0032886)	2.23	0.365	1
regulation of chromosome organization (GO:0033044)	2.23	0.365	1
organic acid transport (GO:0015849)	2.23	0.365	1
nitrogen compound transport (GO:0071705)	2.22	0.0483	1
regulation of actin filament organization (GO:0110053)	2.22	0.366	1
negative regulation of cytokine production (GO:0001818)	2.21	0.367	1
cognition (GO:0050890)	2.19	0.37	1
microtubule cytoskeleton organization (GO:0000226)	2.18	0.234	1
positive regulation of nervous system development (GO:0051962)	2.18	0.371	1
regulation of transmembrane transporter activity (GO:0022898)	2.18	0.371	1
protein-containing complex organization (GO:0043933)	2.18	0.0754	1
nucleobase-containing small molecule metabolic process (GO:0055086)	2.16	0.237	1
positive regulation of cellular component organization (GO:0051130)	2.15	0.113	1
protein localization (GO:0008104)	2.15	0.0385	1
regulation of endopeptidase activity (GO:0052548)	2.14	0.376	1
cellular macromolecule localization (GO:0070727)	2.14	0.0388	1
negative regulation of nucleobase-containing compound metabolic process (GO:0045934)	2.14	0.0797	1
intracellular transport (GO:0046907)	2.14	0.0799	1
localization within membrane (GO:0051668)	2.14	0.241	1
supramolecular fiber organization (GO:0097435)	2.13	0.242	1
muscle organ development (GO:0007517)	2.13	0.378	1
endomembrane system organization (GO:0010256)	2.13	0.242	1
regulation of secretion by cell (GO:1903530)	2.12	0.243	1
negative regulation of cell migration (GO:0030336)	2.11	0.381	1
negative regulation of cell adhesion (GO:0007162)	2.1	0.383	1
negative regulation of transcription by RNA polymerase II (GO:0000122)	2.09	0.172	1
negative regulation of DNA-templated transcription (GO:0045892)	2.07	0.125	1
negative regulation of nucleic acid-templated transcription (GO:1903507)	2.06	0.126	1
negative regulation of cellular metabolic process (GO:0031324)	2.05	0.0736	1
organic cyclic compound biosynthetic process (GO:1901362)	2.05	0.128	1
regulation of transporter activity (GO:0032409)	2.05	0.39	1
negative regulation of RNA biosynthetic process (GO:1902679)	2.04	0.13	1
cellular response to chemical stress (GO:0062197)	2.04	0.391	1
regulation of protein kinase activity (GO:0045859)	2.04	0.258	1
lipid metabolic process (GO:0006629)	2.04	0.131	1
macromolecule localization (GO:0033036)	2.03	0.0498	1
regulation of leukocyte differentiation (GO:1902105)	2.03	0.393	1
negative regulation of cell motility (GO:2000146)	2.03	0.393	1
lipid catabolic process (GO:0016042)	2.02	0.394	1
actin filament-based process (GO:0030029)	2.02	0.262	1
regulation of organelle organization (GO:0033043)	2.01	0.135	1
cellular lipid metabolic process (GO:0044255)	2.01	0.187	1
lipid biosynthetic process (GO:0008610)	2	0.265	1
metal ion transport (GO:0030001)	2	0.266	1
phosphate-containing compound metabolic process (GO:0006796)	1.99	0.116	1
cellular localization (GO:0051641)	1.98	0.0359	1
establishment of localization in cell (GO:0051649)	1.98	0.116	1
cytoskeleton organization (GO:0007010)	1.98	0.141	1
positive regulation of DNA metabolic process (GO:0051054)	1.97	0.401	1
regulation of cell migration (GO:0030334)	1.97	0.195	1
phosphorus metabolic process (GO:0006793)	1.97	0.118	1
nuclear division (GO:0000280)	1.97	0.402	1
non-membrane-bounded organelle assembly (GO:0140694)	1.96	0.404	1
protein-containing complex assembly (GO:0065003)	1.95	0.146	1
negative regulation of nitrogen compound metabolic process (GO:0051172)	1.95	0.0811	1
regulation of secretion (GO:0051046)	1.94	0.277	1
positive regulation of multicellular organismal process (GO:0051240)	1.93	0.178	1
negative regulation of macromolecule metabolic process (GO:0010605)	1.92	0.0583	1
regulation of neuron death (GO:1901214)	1.92	0.41	1
chromosome segregation (GO:0007059)	1.91	0.411	1
immune response-regulating signaling pathway (GO:0002764)	1.91	0.411	1
chordate embryonic development (GO:0043009)	1.9	0.285	1
fatty acid metabolic process (GO:0006631)	1.89	0.414	1
alcohol metabolic process (GO:0006066)	1.89	0.414	1
positive regulation of cellular catabolic process (GO:0031331)	1.88	0.416	1
positive regulation of cell cycle (GO:0045787)	1.88	0.417	1
negative regulation of RNA metabolic process (GO:0051253)	1.88	0.161	1
cellular response to stress (GO:0033554)	1.87	0.184	1
cellular component disassembly (GO:0022411)	1.87	0.418	1
cellular response to abiotic stimulus (GO:0071214)	1.86	0.419	1
cellular response to environmental stimulus (GO:0104004)	1.86	0.419	1
regulation of cell motility (GO:2000145)	1.85	0.219	1
nucleobase-containing compound biosynthetic process (GO:0034654)	1.85	0.22	1
cellular response to external stimulus (GO:0071496)	1.85	0.421	1
embryo development ending in birth or egg hatching (GO:0009792)	1.84	0.297	1
autophagy (GO:0006914)	1.83	0.425	1
process utilizing autophagic mechanism (GO:0061919)	1.83	0.425	1
carbohydrate derivative metabolic process (GO:1901135)	1.82	0.227	1
cytokine-mediated signaling pathway (GO:0019221)	1.8	0.43	1
negative regulation of locomotion (GO:0040013)	1.8	0.431	1
organelle fission (GO:0048285)	1.8	0.431	1
regulation of protein serine/threonine kinase activity (GO:0071900)	1.79	0.432	1
regulation of catabolic process (GO:0009894)	1.79	0.235	1
histone modification (GO:0016570)	1.78	0.433	1
regulation of locomotion (GO:0040012)	1.78	0.236	1
regulation of protein metabolic process (GO:0051246)	1.78	0.103	1
regulation of monoatomic cation transmembrane transport (GO:1904062)	1.78	0.434	1
cilium assembly (GO:0060271)	1.77	0.435	1
cellular response to cytokine stimulus (GO:0071345)	1.76	0.315	1
negative regulation of metabolic process (GO:0009892)	1.76	0.118	1
vesicle-mediated transport (GO:0016192)	1.76	0.282	1
negative regulation of cell population proliferation (GO:0008285)	1.76	0.315	1
establishment of protein localization to organelle (GO:0072594)	1.76	0.437	1
regulation of protein phosphorylation (GO:0001932)	1.76	0.242	1
cell-cell signaling (GO:0007267)	1.76	0.243	1
negative regulation of organelle organization (GO:0010639)	1.75	0.44	1
regulation of peptidase activity (GO:0052547)	1.74	0.441	1
regulation of inflammatory response (GO:0050727)	1.74	0.441	1
regulation of kinase activity (GO:0043549)	1.74	0.321	1
organic anion transport (GO:0015711)	1.74	0.441	1
heterocycle biosynthetic process (GO:0018130)	1.72	0.253	1
negative regulation of macromolecule biosynthetic process (GO:0010558)	1.72	0.289	1
vesicle organization (GO:0016050)	1.72	0.446	1
negative regulation of cellular component organization (GO:0051129)	1.71	0.327	1
aromatic compound biosynthetic process (GO:0019438)	1.71	0.256	1
regulation of cellular response to stress (GO:0080135)	1.71	0.329	1
regulation of cell cycle (GO:0051726)	1.7	0.42	1
regulation of intracellular transport (GO:0032386)	1.7	0.449	1
generation of precursor metabolites and energy (GO:0006091)	1.7	0.449	1
regulation of cell cycle process (GO:0010564)	1.69	0.333	1
regulation of autophagy (GO:0010506)	1.68	0.453	1
intracellular protein transport (GO:0006886)	1.67	0.338	1
regulation of apoptotic signaling pathway (GO:2001233)	1.67	0.455	1
negative regulation of cellular biosynthetic process (GO:0031327)	1.67	0.297	1
regulation of cellular component size (GO:0032535)	1.65	0.459	1
organic substance transport (GO:0071702)	1.65	0.254	1
regulation of neurogenesis (GO:0050767)	1.63	0.462	1
monoatomic cation transport (GO:0006812)	1.63	0.349	1
regulation of hemopoiesis (GO:1903706)	1.63	0.463	1
negative regulation of biosynthetic process (GO:0009890)	1.62	0.306	1
cilium organization (GO:0044782)	1.61	0.468	1
regulation of phosphorylation (GO:0042325)	1.6	0.432	1
forebrain development (GO:0030900)	1.6	0.47	1
cell surface receptor signaling pathway (GO:0007166)	1.58	0.238	1
regulation of immune effector process (GO:0002697)	1.58	0.474	1
chromatin remodeling (GO:0006338)	1.57	0.475	1
microtubule-based movement (GO:0007018)	1.57	0.476	1
regulation of cell development (GO:0060284)	1.56	0.369	1
membrane organization (GO:0061024)	1.55	0.371	1
in utero embryonic development (GO:0001701)	1.55	0.48	1
response to cytokine (GO:0034097)	1.54	0.375	1
cellular component assembly (GO:0022607)	1.54	0.27	1
regulation of cell death (GO:0010941)	1.54	0.325	1
negative regulation of response to external stimulus (GO:0032102)	1.54	0.483	1
negative regulation of response to stimulus (GO:0048585)	1.52	0.332	1
positive regulation of cell differentiation (GO:0045597)	1.51	0.384	1
response to lipid (GO:0033993)	1.5	0.388	1
microtubule-based process (GO:0007017)	1.48	0.395	1
regulation of metal ion transport (GO:0010959)	1.48	0.496	1
negative regulation of cellular process (GO:0048523)	1.48	0.139	1
regulation of cellular component organization (GO:0051128)	1.48	0.285	1
negative regulation of signal transduction (GO:0009968)	1.47	0.455	1
small molecule metabolic process (GO:0044281)	1.47	0.345	1
transmembrane receptor protein tyrosine kinase signaling pathway (GO:0007169)	1.46	0.501	1
regulation of transferase activity (GO:0051338)	1.45	0.647	1
secretion by cell (GO:0032940)	1.45	0.502	1
response to organic cyclic compound (GO:0014070)	1.44	0.648	1
regulation of cell growth (GO:0001558)	1.43	0.507	1
cell migration (GO:0016477)	1.43	0.649	1
regulation of anatomical structure morphogenesis (GO:0022603)	1.42	0.65	1
regulation of phosphate metabolic process (GO:0019220)	1.42	0.466	1
regulation of phosphorus metabolic process (GO:0051174)	1.42	0.466	1
regulation of DNA-binding transcription factor activity (GO:0051090)	1.42	0.511	1
embryonic organ development (GO:0048568)	1.41	0.512	1
response to radiation (GO:0009314)	1.41	0.513	1
positive regulation of signaling (GO:0023056)	1.41	0.524	1
cellular component biogenesis (GO:0044085)	1.39	0.428	1
RNA processing (GO:0006396)	1.39	0.653	1
organelle organization (GO:0006996)	1.38	0.331	1
negative regulation of cell communication (GO:0010648)	1.37	0.479	1
negative regulation of signaling (GO:0023057)	1.37	0.479	1
regulation of transport (GO:0051049)	1.36	0.53	1
positive regulation of cytokine production (GO:0001819)	1.36	0.526	1
localization (GO:0051179)	1.35	0.287	1
regulation of nervous system development (GO:0051960)	1.34	0.531	1
regulation of apoptotic process (GO:0042981)	1.33	0.49	1
organic cyclic compound metabolic process (GO:1901360)	1.33	0.467	1
positive regulation of immune system process (GO:0002684)	1.33	0.662	1
negative regulation of biological process (GO:0048519)	1.32	0.304	1
organonitrogen compound biosynthetic process (GO:1901566)	1.32	0.493	1
mitochondrion organization (GO:0007005)	1.32	0.537	1
nucleobase-containing compound metabolic process (GO:0006139)	1.32	0.443	1
response to nutrient levels (GO:0031667)	1.32	0.538	1
monoatomic ion transport (GO:0006811)	1.3	0.665	1
regulation of monoatomic ion transmembrane transport (GO:0034765)	1.3	0.541	1
regulation of immune system process (GO:0002682)	1.3	0.5	1
regulation of programmed cell death (GO:0043067)	1.29	0.502	1
organic hydroxy compound metabolic process (GO:1901615)	1.29	0.544	1
positive regulation of protein metabolic process (GO:0051247)	1.29	0.503	1
negative regulation of immune system process (GO:0002683)	1.29	0.545	1
negative regulation of cell death (GO:0060548)	1.29	0.668	1
regulation of nitrogen compound metabolic process (GO:0051171)	1.28	0.317	1
regulation of protein modification process (GO:0031399)	1.28	0.507	1
regulation of response to stress (GO:0080134)	1.28	0.508	1
regulation of macromolecule metabolic process (GO:0060255)	1.27	0.324	1
positive regulation of macromolecule metabolic process (GO:0010604)	1.27	0.477	1
modulation of chemical synaptic transmission (GO:0050804)	1.27	0.55	1
regulation of trans-synaptic signaling (GO:0099177)	1.27	0.551	1
cellular metabolic process (GO:0044237)	1.26	0.327	1
positive regulation of nucleobase-containing compound metabolic process (GO:0045935)	1.26	0.553	1
positive regulation of MAPK cascade (GO:0043410)	1.26	0.554	1
heterocycle metabolic process (GO:0046483)	1.24	0.616	1
regulation of molecular function (GO:0065009)	1.24	0.589	1
regulation of primary metabolic process (GO:0080090)	1.24	0.422	1
response to extracellular stimulus (GO:0009991)	1.23	0.561	1
circulatory system process (GO:0003013)	1.23	0.562	1
cellular component organization (GO:0016043)	1.23	0.424	1
cellular aromatic compound metabolic process (GO:0006725)	1.22	0.618	1
positive regulation of nitrogen compound metabolic process (GO:0051173)	1.22	0.618	1
cell motility (GO:0048870)	1.22	0.679	1
inflammatory response (GO:0006954)	1.21	0.567	1
embryo development (GO:0009790)	1.21	0.68	1
regulation of anatomical structure size (GO:0090066)	1.21	0.569	1
monocarboxylic acid metabolic process (GO:0032787)	1.2	0.57	1
positive regulation of intracellular signal transduction (GO:1902533)	1.2	0.682	1
blood vessel development (GO:0001568)	1.19	0.573	1
regulation of hormone levels (GO:0010817)	1.19	0.574	1
organic substance biosynthetic process (GO:1901576)	1.19	0.601	1
spermatogenesis (GO:0007283)	1.19	0.575	1
cellular component organization or biogenesis (GO:0071840)	1.18	0.551	1
regulation of DNA-templated transcription (GO:0006355)	1.18	0.626	1
regulation of nucleic acid-templated transcription (GO:1903506)	1.18	0.626	1
apoptotic process (GO:0006915)	1.18	0.686	1
signal transduction (GO:0007165)	1.18	0.66	1
DNA repair (GO:0006281)	1.17	0.579	1
regulation of RNA biosynthetic process (GO:2001141)	1.17	0.628	1
positive regulation of signal transduction (GO:0009967)	1.17	0.739	1
secretion (GO:0046903)	1.17	0.581	1
positive regulation of metabolic process (GO:0009893)	1.17	0.647	1
regulation of metabolic process (GO:0019222)	1.17	0.561	1
system process (GO:0003008)	1.16	0.74	1
biosynthetic process (GO:0009058)	1.16	0.61	1
mitotic cell cycle process (GO:1903047)	1.16	0.584	1
cellular response to stimulus (GO:0051716)	1.16	0.556	1
metabolic process (GO:0008152)	1.16	0.461	1
regulation of cell population proliferation (GO:0042127)	1.15	0.741	1
cell division (GO:0051301)	1.15	0.586	1
cellular nitrogen compound biosynthetic process (GO:0044271)	1.15	0.742	1
regulation of cellular process (GO:0050794)	1.15	0.453	1
biological regulation (GO:0065007)	1.15	0.34	1
regulation of nucleobase-containing compound metabolic process (GO:0019219)	1.15	0.651	1
male gamete generation (GO:0048232)	1.15	0.588	1
positive regulation of nucleic acid-templated transcription (GO:1903508)	1.15	0.743	1
positive regulation of DNA-templated transcription (GO:0045893)	1.15	0.743	1
vasculature development (GO:0001944)	1.14	0.589	1
regulation of DNA metabolic process (GO:0051052)	1.14	0.589	1
positive regulation of RNA biosynthetic process (GO:1902680)	1.14	0.743	1
regulation of transcription by RNA polymerase II (GO:0006357)	1.14	0.774	1
RNA metabolic process (GO:0016070)	1.13	0.745	1
positive regulation of response to stimulus (GO:0048584)	1.13	0.774	1
programmed cell death (GO:0012501)	1.13	0.696	1
transport (GO:0006810)	1.13	0.655	1
response to inorganic substance (GO:0010035)	1.13	0.594	1
regulation of localization (GO:0032879)	1.13	0.775	1
response to stress (GO:0006950)	1.13	0.809	1
positive regulation of gene expression (GO:0010628)	1.12	0.698	1
regulation of system process (GO:0044057)	1.12	0.596	1
cellular process (GO:0009987)	1.12	0.278	1
response to abiotic stimulus (GO:0009628)	1.12	0.699	1
positive regulation of biological process (GO:0048518)	1.12	0.696	1
animal organ development (GO:0048513)	1.12	0.796	1
primary metabolic process (GO:0044238)	1.12	0.705	1
cellular biosynthetic process (GO:0044249)	1.11	0.778	1
cellular nitrogen compound metabolic process (GO:0034641)	1.1	0.811	1
signaling (GO:0023052)	1.1	0.83	1
regulation of vesicle-mediated transport (GO:0060627)	1.1	0.604	1
regulation of gene expression (GO:0010468)	1.09	0.831	1
cell death (GO:0008219)	1.09	0.706	1
regulation of signaling (GO:0023051)	1.08	0.813	1
establishment of localization (GO:0051234)	1.08	0.824	1
cellular catabolic process (GO:0044248)	1.08	0.708	1
nucleic acid metabolic process (GO:0090304)	1.08	0.782	1
regulation of biological process (GO:0050789)	1.08	0.705	1
regulation of RNA metabolic process (GO:0051252)	1.07	0.815	1
regulation of cellular metabolic process (GO:0031323)	1.07	0.838	1
regulation of multicellular organismal process (GO:0051239)	1.07	0.802	1
regulation of biological quality (GO:0065008)	1.07	0.802	1
cell communication (GO:0007154)	1.06	0.833	1
plasma membrane bounded cell projection organization (GO:0120036)	1.06	0.713	1
positive regulation of transcription by RNA polymerase II (GO:0045944)	1.06	0.713	1
multicellular organismal-level homeostasis (GO:0048871)	1.06	0.617	1
organic substance metabolic process (GO:0071704)	1.06	0.852	1
positive regulation of RNA metabolic process (GO:0051254)	1.05	0.759	1
positive regulation of cell communication (GO:0010647)	1.05	0.759	1
regulation of catalytic activity (GO:0050790)	1.05	0.76	1
chromatin organization (GO:0006325)	1.04	0.623	1
regulation of transmembrane transport (GO:0034762)	1.04	0.624	1
behavior (GO:0007610)	1.04	0.624	1
regulation of monoatomic ion transport (GO:0043269)	1.04	0.624	1
multicellular organismal process (GO:0032501)	1.03	1	1
positive regulation of cellular process (GO:0048522)	1.02	1	1
biological_process (GO:0008150)	1.02	1	1
DNA-templated transcription (GO:0006351)	1.02	1	1
inorganic cation transmembrane transport (GO:0098662)	1.02	1	1
immune system process (GO:0002376)	1.02	1	1
nitrogen compound metabolic process (GO:0006807)	1.02	1	1
nucleic acid-templated transcription (GO:0097659)	1.02	1	1
cell projection organization (GO:0030030)	1.02	1	1
regulation of macromolecule biosynthetic process (GO:0010556)	1.01	1	1
positive regulation of macromolecule biosynthetic process (GO:0010557)	1.01	1	1
RNA biosynthetic process (GO:0032774)	1	1	1
regulation of growth (GO:0040008)	1	1	1
negative regulation of cell differentiation (GO:0045596)	1	1	1
mitotic cell cycle (GO:0000278)	0.99	1	1
regulation of cellular biosynthetic process (GO:0031326)	0.99	1	1
enzyme-linked receptor protein signaling pathway (GO:0007167)	0.98	1	1
monoatomic cation transmembrane transport (GO:0098655)	0.98	1	1
positive regulation of cellular biosynthetic process (GO:0031328)	0.97	1	1
positive regulation of developmental process (GO:0051094)	0.97	1	1
response to organic substance (GO:0010033)	0.97	1	1
multicellular organism development (GO:0007275)	0.96	1	1
regulation of biosynthetic process (GO:0009889)	0.96	1	1
protein modification process (GO:0036211)	0.95	1	1
regulation of response to stimulus (GO:0048583)	0.95	1	1
positive regulation of biosynthetic process (GO:0009891)	0.94	1	1
response to stimulus (GO:0050896)	0.94	0.852	1
regulation of proteolysis (GO:0030162)	0.93	1	1
regulation of cellular catabolic process (GO:0031329)	0.93	1	1
gamete generation (GO:0007276)	0.92	1	1
regulation of multicellular organismal development (GO:2000026)	0.92	1	1
regulation of MAPK cascade (GO:0043408)	0.92	1	1
regulation of cell communication (GO:0010646)	0.9	1	1
response to chemical (GO:0042221)	0.9	1	1
system development (GO:0048731)	0.89	1	1
inorganic ion transmembrane transport (GO:0098660)	0.89	1	1
organonitrogen compound metabolic process (GO:1901564)	0.88	0.836	1
macromolecule modification (GO:0043412)	0.87	1	1
positive regulation of cellular metabolic process (GO:0031325)	0.86	1	1
regulation of defense response (GO:0031347)	0.86	1	1
macromolecule metabolic process (GO:0043170)	0.85	0.693	1
regulation of cytokine production (GO:0001817)	0.84	1	1
regulation of cell differentiation (GO:0045595)	0.82	1	1
regulation of signal transduction (GO:0009966)	0.82	0.808	1
gene expression (GO:0010467)	0.82	1	1
brain development (GO:0007420)	0.82	1	1
macromolecule biosynthetic process (GO:0009059)	0.82	1	1
protein localization to organelle (GO:0033365)	0.81	1	1
intracellular signal transduction (GO:0035556)	0.8	1	1
cellular response to chemical stimulus (GO:0070887)	0.79	1	1
DNA damage response (GO:0006974)	0.78	1	1
multicellular organismal reproductive process (GO:0048609)	0.78	1	1
monoatomic ion transmembrane transport (GO:0034220)	0.78	1	1
regulation of developmental process (GO:0050793)	0.77	0.79	1
head development (GO:0060322)	0.77	1	1
Unclassified (UNCLASSIFIED)	0.76	1	1
DNA metabolic process (GO:0006259)	0.76	1	1
negative regulation of apoptotic process (GO:0043066)	0.75	1	1
response to oxygen-containing compound (GO:1901700)	0.75	1	1
multicellular organism reproduction (GO:0032504)	0.75	1	1
anatomical structure development (GO:0048856)	0.75	0.534	1
organelle assembly (GO:0070925)	0.74	1	1
carboxylic acid metabolic process (GO:0019752)	0.73	1	1
regulation of immune response (GO:0050776)	0.73	1	1
negative regulation of programmed cell death (GO:0043069)	0.73	1	1
developmental process involved in reproduction (GO:0003006)	0.73	1	1
negative regulation of developmental process (GO:0051093)	0.72	1	1
oxoacid metabolic process (GO:0043436)	0.71	1	1
cellular response to organic substance (GO:0071310)	0.71	1	1
organic acid metabolic process (GO:0006082)	0.71	1	1
regulation of intracellular signal transduction (GO:1902531)	0.7	1	1
positive regulation of cell population proliferation (GO:0008284)	0.7	1	1
cell cycle process (GO:0022402)	0.7	1	1
sexual reproduction (GO:0019953)	0.69	1	1
regulation of hydrolase activity (GO:0051336)	0.68	1	1
developmental process (GO:0032502)	0.68	0.315	1
anatomical structure formation involved in morphogenesis (GO:0048646)	0.66	1	1
circulatory system development (GO:0072359)	0.66	1	1
animal organ morphogenesis (GO:0009887)	0.66	1	1
protein metabolic process (GO:0019538)	0.64	0.373	1
response to organonitrogen compound (GO:0010243)	0.63	1	1
nervous system process (GO:0050877)	0.62	1	1
central nervous system development (GO:0007417)	0.62	1	1
catabolic process (GO:0009056)	0.61	0.767	1
epithelium development (GO:0060429)	0.6	1	1
regulation of response to external stimulus (GO:0032101)	0.6	1	1
regulation of cellular localization (GO:0060341)	0.6	1	1
neuron differentiation (GO:0030182)	0.59	1	1
response to nitrogen compound (GO:1901698)	0.59	1	1
negative regulation of multicellular organismal process (GO:0051241)	0.58	1	1
anatomical structure morphogenesis (GO:0009653)	0.57	0.571	1
nervous system development (GO:0007399)	0.57	0.571	1
response to external stimulus (GO:0009605)	0.56	0.571	1
generation of neurons (GO:0048699)	0.56	1	1
organonitrogen compound catabolic process (GO:1901565)	0.55	1	1
immune response (GO:0006955)	0.52	1	1
response to other organism (GO:0051707)	0.52	1	1
response to external biotic stimulus (GO:0043207)	0.52	1	1
transmembrane transport (GO:0055085)	0.51	0.72	1
response to biotic stimulus (GO:0009607)	0.5	0.719	1
defense response (GO:0006952)	0.49	0.719	1
cell cycle (GO:0007049)	0.49	0.719	1
neurogenesis (GO:0022008)	0.48	0.72	1
reproductive process (GO:0022414)	0.47	0.72	1
reproduction (GO:0000003)	0.47	0.72	1
biological process involved in interspecies interaction between organisms (GO:0044419)	0.45	0.723	1
homeostatic process (GO:0042592)	0.45	0.723	1
tissue development (GO:0009888)	0.37	0.515	1
cell differentiation (GO:0030154)	0.37	0.149	1
cellular developmental process (GO:0048869)	0.36	0.15	1
organic substance catabolic process (GO:1901575)	0.35	0.357	1
respiratory burst involved in defense response (GO:0002679)	< 0.01	1	1
response to lead ion (GO:0010288)	< 0.01	1	1
positive regulation of chronic inflammatory response (GO:0002678)	< 0.01	1	1
negative regulation of chronic inflammatory response (GO:0002677)	< 0.01	1	1
heat acclimation (GO:0010286)	< 0.01	1	1
regulation of chronic inflammatory response (GO:0002676)	< 0.01	1	1
positive regulation of acute inflammatory response (GO:0002675)	< 0.01	1	1
carbohydrate transmembrane transport (GO:0034219)	< 0.01	1	1
protein hexamerization (GO:0034214)	< 0.01	1	1
quinolinate catabolic process (GO:0034213)	< 0.01	1	1
positive regulation of T cell anergy (GO:0002669)	< 0.01	1	1
regulation of T cell anergy (GO:0002667)	< 0.01	1	1
positive regulation of T cell tolerance induction (GO:0002666)	< 0.01	1	1
regulation of T cell tolerance induction (GO:0002664)	< 0.01	1	1
detoxification of copper ion (GO:0010273)	< 0.01	1	1
response to silver ion (GO:0010272)	< 0.01	1	1
positive regulation of peripheral tolerance induction (GO:0002660)	< 0.01	1	1
amyloid-beta formation (GO:0034205)	< 0.01	1	1
lipid translocation (GO:0034204)	< 0.01	1	1
glycolipid translocation (GO:0034203)	< 0.01	1	1
response to oleic acid (GO:0034201)	< 0.01	1	1
response to selenium ion (GO:0010269)	< 0.01	1	1
regulation of peripheral tolerance induction (GO:0002658)	< 0.01	1	1
response to vitamin B1 (GO:0010266)	< 0.01	1	1
SCF complex assembly (GO:0010265)	< 0.01	1	1
positive regulation of tolerance induction dependent upon immune response (GO:0002654)	< 0.01	1	1
regulation of tolerance induction dependent upon immune response (GO:0002652)	< 0.01	1	1
positive regulation of intestinal cholesterol absorption (GO:0045797)	< 0.01	1	1
negative regulation of intestinal cholesterol absorption (GO:0045796)	< 0.01	1	1
positive regulation of cell volume (GO:0045795)	< 0.01	1	1
negative regulation of cell volume (GO:0045794)	< 0.01	1	1
positive regulation of cell size (GO:0045793)	< 0.01	1	1
negative regulation of cell size (GO:0045792)	< 0.01	1	1
NADH dehydrogenase complex assembly (GO:0010257)	< 0.01	1	1
glucose mediated signaling pathway (GO:0010255)	< 0.01	1	1
positive regulation of tolerance induction (GO:0002645)	< 0.01	1	1
regulation of tolerance induction (GO:0002643)	< 0.01	1	1
negative regulation of cell cycle (GO:0045786)	< 0.01	1	1
positive regulation of immunoglobulin production (GO:0002639)	< 0.01	1	1
establishment or maintenance of transmembrane electrochemical gradient (GO:0010248)	< 0.01	1	1
negative regulation of immunoglobulin production (GO:0002638)	< 0.01	1	1
regulation of immunoglobulin production (GO:0002637)	< 0.01	1	1
positive regulation of germinal center formation (GO:0002636)	< 0.01	1	1
negative regulation of germinal center formation (GO:0002635)	< 0.01	1	1
regulation of germinal center formation (GO:0002634)	< 0.01	1	1
negative regulation of bone resorption (GO:0045779)	< 0.01	1	1
positive regulation of ossification (GO:0045778)	< 0.01	1	1
positive regulation of blood pressure (GO:0045777)	< 0.01	1	1
negative regulation of blood pressure (GO:0045776)	< 0.01	1	1
positive regulation of axon extension (GO:0045773)	< 0.01	1	1
regulation of B cell antigen processing and presentation (GO:0002622)	< 0.01	1	1
positive regulation of angiogenesis (GO:0045766)	< 0.01	1	1
regulation of angiogenesis (GO:0045765)	< 0.01	1	1
positive regulation of amino acid metabolic process (GO:0045764)	< 0.01	1	1
negative regulation of cellular amino acid metabolic process (GO:0045763)	< 0.01	1	1
positive regulation of adenylate cyclase activity (GO:0045762)	< 0.01	1	1
regulation of adenylate cyclase activity (GO:0045761)	< 0.01	1	1
positive regulation of action potential (GO:0045760)	< 0.01	1	1
negative regulation of macrophage antigen processing and presentation (GO:0002617)	< 0.01	1	1
response to lithium ion (GO:0010226)	< 0.01	1	1
regulation of macrophage antigen processing and presentation (GO:0002616)	< 0.01	1	1
response to UV-C (GO:0010225)	< 0.01	1	1
response to UV-B (GO:0010224)	< 0.01	1	1
negative regulation of action potential (GO:0045759)	< 0.01	1	1
positive regulation of dendritic cell antigen processing and presentation (GO:0002606)	< 0.01	1	1
negative regulation of dendritic cell antigen processing and presentation (GO:0002605)	< 0.01	1	1
regulation of dendritic cell antigen processing and presentation (GO:0002604)	< 0.01	1	1
regulation of hexokinase activity (GO:1903299)	< 0.01	1	1
negative regulation of hypoxia-induced intrinsic apoptotic signaling pathway (GO:1903298)	< 0.01	1	1
regulation of hypoxia-induced intrinsic apoptotic signaling pathway (GO:1903297)	< 0.01	1	1
positive regulation of Notch signaling pathway (GO:0045747)	< 0.01	1	1
positive regulation of glutamate secretion, neurotransmission (GO:1903296)	< 0.01	1	1
negative regulation of Notch signaling pathway (GO:0045746)	< 0.01	1	1
positive regulation of G protein-coupled receptor signaling pathway (GO:0045745)	< 0.01	1	1
regulation of glutamate secretion, neurotransmission (GO:1903294)	< 0.01	1	1
negative regulation of G protein-coupled receptor signaling pathway (GO:0045744)	< 0.01	1	1
positive regulation of fibroblast growth factor receptor signaling pathway (GO:0045743)	< 0.01	1	1
protein localization to Golgi membrane (GO:1903292)	< 0.01	1	1
positive regulation of epidermal growth factor receptor signaling pathway (GO:0045742)	< 0.01	1	1
positive regulation of epidermal growth factor-activated receptor activity (GO:0045741)	< 0.01	1	1
positive regulation of DNA replication (GO:0045740)	< 0.01	1	1
positive regulation of DNA repair (GO:0045739)	< 0.01	1	1
positive regulation of potassium ion import across plasma membrane (GO:1903288)	< 0.01	1	1
negative regulation of DNA repair (GO:0045738)	< 0.01	1	1
arginine catabolic process to proline (GO:0019493)	< 0.01	1	1
positive regulation of cyclin-dependent protein serine/threonine kinase activity (GO:0045737)	< 0.01	1	1
regulation of potassium ion import (GO:1903286)	< 0.01	1	1
negative regulation of cyclin-dependent protein serine/threonine kinase activity (GO:0045736)	< 0.01	1	1
positive regulation of hydrogen peroxide catabolic process (GO:1903285)	< 0.01	1	1
positive regulation of glutathione peroxidase activity (GO:1903284)	< 0.01	1	1
regulation of glutathione peroxidase activity (GO:1903282)	< 0.01	1	1
positive regulation of calcium:sodium antiporter activity (GO:1903281)	< 0.01	1	1
respiratory burst (GO:0045730)	< 0.01	1	1
response to glucagon (GO:0033762)	< 0.01	1	1
forebrain dorsal/ventral pattern formation (GO:0021798)	< 0.01	1	1
forebrain anterior/posterior pattern specification (GO:0021797)	< 0.01	1	1
cerebral cortex regionalization (GO:0021796)	< 0.01	1	1
thalamus development (GO:0021794)	< 0.01	1	1
chemorepulsion of branchiomotor axon (GO:0021793)	< 0.01	1	1
regulation of calcium:sodium antiporter activity (GO:1903279)	< 0.01	1	1
positive regulation of sodium ion export across plasma membrane (GO:1903278)	< 0.01	1	1
respiratory burst after phagocytosis (GO:0045728)	< 0.01	1	1
beta-alanine biosynthetic process (GO:0019483)	< 0.01	1	1
regulation of sodium ion export across plasma membrane (GO:1903276)	< 0.01	1	1
beta-alanine metabolic process (GO:0019482)	< 0.01	1	1
positive regulation of integrin biosynthetic process (GO:0045726)	< 0.01	1	1
positive regulation of glycogen biosynthetic process (GO:0045725)	< 0.01	1	1
positive regulation of cilium assembly (GO:0045724)	< 0.01	1	1
positive regulation of fatty acid biosynthetic process (GO:0045723)	< 0.01	1	1
positive regulation of gluconeogenesis (GO:0045722)	< 0.01	1	1
negative regulation of gluconeogenesis (GO:0045721)	< 0.01	1	1
negative regulation of integrin biosynthetic process (GO:0045720)	< 0.01	1	1
ribosome localization (GO:0033750)	< 0.01	1	1
branchiomotor neuron axon guidance (GO:0021785)	< 0.01	1	1
postganglionic parasympathetic fiber development (GO:0021784)	< 0.01	1	1
preganglionic parasympathetic fiber development (GO:0021783)	< 0.01	1	1
glial cell development (GO:0021782)	< 0.01	1	1
D-amino acid catabolic process (GO:0019478)	< 0.01	1	1
glial cell fate commitment (GO:0021781)	< 0.01	1	1
L-lysine catabolic process (GO:0019477)	< 0.01	1	1
glial cell fate specification (GO:0021780)	< 0.01	1	1
negative regulation of glycogen biosynthetic process (GO:0045719)	< 0.01	1	1
L-lysine catabolic process to acetyl-CoA (GO:0019474)	< 0.01	1	1
negative regulation of fatty acid biosynthetic process (GO:0045717)	< 0.01	1	1
positive regulation of tumor necrosis factor-mediated signaling pathway (GO:1903265)	< 0.01	1	1
4-hydroxyproline metabolic process (GO:0019471)	< 0.01	1	1
4-hydroxyproline catabolic process (GO:0019470)	< 0.01	1	1
oligodendrocyte cell fate commitment (GO:0021779)	< 0.01	1	1
oligodendrocyte cell fate specification (GO:0021778)	< 0.01	1	1
smoothened signaling pathway involved in spinal cord motor neuron cell fate specification (GO:0021776)	< 0.01	1	1
smoothened signaling pathway involved in ventral spinal cord interneuron specification (GO:0021775)	< 0.01	1	1
olfactory bulb development (GO:0021772)	< 0.01	1	1
lateral geniculate nucleus development (GO:0021771)	< 0.01	1	1
glycine decarboxylation via glycine cleavage system (GO:0019464)	< 0.01	1	1
ectoderm and mesoderm interaction (GO:0007499)	< 0.01	1	1
mesoderm development (GO:0007498)	< 0.01	1	1
multi-ciliated epithelial cell differentiation (GO:1903251)	< 0.01	1	1
posterior midgut development (GO:0007497)	< 0.01	1	1
visceral mesoderm-endoderm interaction involved in midgut development (GO:0007495)	< 0.01	1	1
midgut development (GO:0007494)	< 0.01	1	1
endodermal cell fate determination (GO:0007493)	< 0.01	1	1
endoderm development (GO:0007492)	< 0.01	1	1
orbitofrontal cortex development (GO:0021769)	< 0.01	1	1
nucleus accumbens development (GO:0021768)	< 0.01	1	1
mammillary body development (GO:0021767)	< 0.01	1	1
hippocampus development (GO:0021766)	< 0.01	1	1
amygdala development (GO:0021764)	< 0.01	1	1
substantia nigra development (GO:0021762)	< 0.01	1	1
limbic system development (GO:0021761)	< 0.01	1	1
negative regulation of citrulline biosynthetic process (GO:1903249)	< 0.01	1	1
regulation of citrulline biosynthetic process (GO:1903248)	< 0.01	1	1
L-cysteine catabolic process to taurine (GO:0019452)	< 0.01	1	1
positive regulation of cardiac muscle hypertrophy in response to stress (GO:1903244)	< 0.01	1	1
negative regulation of cardiac muscle hypertrophy in response to stress (GO:1903243)	< 0.01	1	1
regulation of cardiac muscle hypertrophy in response to stress (GO:1903242)	< 0.01	1	1
U2-type prespliceosome assembly (GO:1903241)	< 0.01	1	1
globus pallidus development (GO:0021759)	< 0.01	1	1
putamen development (GO:0021758)	< 0.01	1	1
caudate nucleus development (GO:0021757)	< 0.01	1	1
pronephric duct morphogenesis (GO:0039023)	< 0.01	1	1
striatum development (GO:0021756)	< 0.01	1	1
pronephric duct development (GO:0039022)	< 0.01	1	1
pronephric nephron tubule development (GO:0039020)	< 0.01	1	1
L-cysteine catabolic process to hypotaurine (GO:0019449)	< 0.01	1	1
L-cysteine catabolic process (GO:0019448)	< 0.01	1	1
vestibular nucleus development (GO:0021750)	< 0.01	1	1
positive regulation of leukocyte tethering or rolling (GO:1903238)	< 0.01	1	1
negative regulation of leukocyte tethering or rolling (GO:1903237)	< 0.01	1	1
regulation of leukocyte tethering or rolling (GO:1903236)	< 0.01	1	1
tryptophan catabolic process to acetyl-CoA (GO:0019442)	< 0.01	1	1
positive regulation of calcium ion-dependent exocytosis of neurotransmitter (GO:1903235)	< 0.01	1	1
tryptophan catabolic process to kynurenine (GO:0019441)	< 0.01	1	1
tryptophan catabolic process to indole-3-acetate (GO:0019440)	< 0.01	1	1
regulation of calcium ion-dependent exocytosis of neurotransmitter (GO:1903233)	< 0.01	1	1
melanosome assembly (GO:1903232)	< 0.01	1	1
pronephric nephron development (GO:0039019)	< 0.01	1	1
pattern specification involved in pronephros development (GO:0039017)	< 0.01	1	1
cochlear nucleus development (GO:0021747)	< 0.01	1	1
aromatic compound catabolic process (GO:0019439)	< 0.01	1	1
embryonic skeletal joint development (GO:0072498)	< 0.01	1	1
principal sensory nucleus of trigeminal nerve development (GO:0021740)	< 0.01	1	1
mesenchymal stem cell differentiation (GO:0072497)	< 0.01	1	1
disruption of cellular component of another organism (GO:0140975)	< 0.01	1	1
triglyceride catabolic process (GO:0019433)	< 0.01	1	1
positive regulation of endodermal cell differentiation (GO:1903226)	< 0.01	1	1
triglyceride biosynthetic process (GO:0019432)	< 0.01	1	1
positive regulation of AIM2 inflammasome complex assembly (GO:0140973)	< 0.01	1	1
negative regulation of endodermal cell differentiation (GO:1903225)	< 0.01	1	1
negative regulation of AIM2 inflammasome complex assembly (GO:0140972)	< 0.01	1	1
regulation of endodermal cell differentiation (GO:1903224)	< 0.01	1	1
removal of superoxide radicals (GO:0019430)	< 0.01	1	1
regulation of AIM2 inflammasome complex assembly (GO:0140971)	< 0.01	1	1
positive regulation of oxidative stress-induced neuron death (GO:1903223)	< 0.01	1	1
AIM2 inflammasome complex assembly (GO:0140970)	< 0.01	1	1
DNA integration (GO:0015074)	< 0.01	1	1
pronephric nephron tubule morphogenesis (GO:0039008)	< 0.01	1	1
pronephric nephron morphogenesis (GO:0039007)	< 0.01	1	1
phospholipid efflux (GO:0033700)	< 0.01	1	1
pronephric field specification (GO:0039003)	< 0.01	1	1
midbrain-hindbrain boundary maturation (GO:0021732)	< 0.01	1	1
methylammonium transmembrane transport (GO:0072489)	< 0.01	1	1
ammonium transmembrane transport (GO:0072488)	< 0.01	1	1
acetyl-CoA biosynthetic process from acetate (GO:0019427)	< 0.01	1	1
trigeminal sensory nucleus development (GO:0021730)	< 0.01	1	1
negative regulation of protein processing involved in protein targeting to mitochondrion (GO:1903217)	< 0.01	1	1
regulation of protein processing involved in protein targeting to mitochondrion (GO:1903216)	< 0.01	1	1
negative regulation of protein targeting to mitochondrion (GO:1903215)	< 0.01	1	1
multicellular organismal-level chemical homeostasis (GO:0140962)	< 0.01	1	1
regulation of protein targeting to mitochondrion (GO:1903214)	< 0.01	1	1
cellular detoxification of metal ion (GO:0140961)	< 0.01	1	1
podocyte apoptotic process (GO:1903210)	< 0.01	1	1
positive regulation of the force of heart contraction by chemical signal (GO:0003099)	< 0.01	1	1
renal water transport (GO:0003097)	< 0.01	1	1
renal sodium ion transport (GO:0003096)	< 0.01	1	1
pressure natriuresis (GO:0003095)	< 0.01	1	1
glomerular filtration (GO:0003094)	< 0.01	1	1
regulation of glomerular filtration (GO:0003093)	< 0.01	1	1
renal water homeostasis (GO:0003091)	< 0.01	1	1
superior olivary nucleus maturation (GO:0021722)	< 0.01	1	1
sulfide oxidation (GO:0019418)	< 0.01	1	1
sulfur oxidation (GO:0019417)	< 0.01	1	1
target-directed miRNA degradation (GO:0140958)	< 0.01	1	1
positive regulation of oxidative stress-induced cell death (GO:1903209)	< 0.01	1	1
negative regulation of hydrogen peroxide-induced neuron death (GO:1903208)	< 0.01	1	1
regulation of hydrogen peroxide-induced neuron death (GO:1903207)	< 0.01	1	1
acetate biosynthetic process (GO:0019413)	< 0.01	1	1
negative regulation of hydrogen peroxide-induced cell death (GO:1903206)	< 0.01	1	1
regulation of hydrogen peroxide-induced cell death (GO:1903205)	< 0.01	1	1
negative regulation of oxidative stress-induced neuron death (GO:1903204)	< 0.01	1	1
regulation of oxidative stress-induced neuron death (GO:1903203)	< 0.01	1	1
negative regulation of oxidative stress-induced cell death (GO:1903202)	< 0.01	1	1
regulation of oxidative stress-induced cell death (GO:1903201)	< 0.01	1	1
positive regulation of L-dopa decarboxylase activity (GO:1903200)	< 0.01	1	1
hindgut morphogenesis (GO:0007442)	< 0.01	1	1
foregut morphogenesis (GO:0007440)	< 0.01	1	1
negative regulation of systemic arterial blood pressure (GO:0003085)	< 0.01	1	1
positive regulation of systemic arterial blood pressure (GO:0003084)	< 0.01	1	1
negative regulation of renal output by angiotensin (GO:0003083)	< 0.01	1	1
superior olivary nucleus development (GO:0021718)	< 0.01	1	1
regulation of systemic arterial blood pressure by renin-angiotensin (GO:0003081)	< 0.01	1	1
positive regulation of behavioral fear response (GO:2000987)	< 0.01	1	1
dolichol biosynthetic process (GO:0019408)	< 0.01	1	1
hexitol catabolic process (GO:0019407)	< 0.01	1	1
negative regulation of ATP citrate synthase activity (GO:2000984)	< 0.01	1	1
alditol catabolic process (GO:0019405)	< 0.01	1	1
regulation of ATP citrate synthase activity (GO:2000983)	< 0.01	1	1
positive regulation of inner ear receptor cell differentiation (GO:2000982)	< 0.01	1	1
negative regulation of inner ear receptor cell differentiation (GO:2000981)	< 0.01	1	1
galactitol metabolic process (GO:0019402)	< 0.01	1	1
regulation of inner ear receptor cell differentiation (GO:2000980)	< 0.01	1	1
alditol biosynthetic process (GO:0019401)	< 0.01	1	1
alditol metabolic process (GO:0019400)	< 0.01	1	1
ectodermal digestive tract development (GO:0007439)	< 0.01	1	1
mesenchymal-epithelial cell signaling involved in lung development (GO:0060496)	< 0.01	1	1
salivary gland morphogenesis (GO:0007435)	< 0.01	1	1
cell-cell signaling involved in lung development (GO:0060495)	< 0.01	1	1
lung induction (GO:0060492)	< 0.01	1	1
salivary gland development (GO:0007431)	< 0.01	1	1
lateral sprouting involved in lung morphogenesis (GO:0060490)	< 0.01	1	1
regulation of systemic arterial blood pressure (GO:0003073)	< 0.01	1	1
renal control of peripheral vascular resistance involved in regulation of systemic arterial blood pressure (GO:0003072)	< 0.01	1	1
cerebellar granule cell differentiation (GO:0021707)	< 0.01	1	1
renal system process involved in regulation of systemic arterial blood pressure (GO:0003071)	< 0.01	1	1
regulation of systemic arterial blood pressure by neurotransmitter (GO:0003070)	< 0.01	1	1
negative regulation of forebrain neuron differentiation (GO:2000978)	< 0.01	1	1
cerebellar Purkinje cell differentiation (GO:0021702)	< 0.01	1	1
regulation of forebrain neuron differentiation (GO:2000977)	< 0.01	1	1
developmental maturation (GO:0021700)	< 0.01	1	1
positive regulation of pro-B cell differentiation (GO:2000975)	< 0.01	1	1
negative regulation of pro-B cell differentiation (GO:2000974)	< 0.01	1	1
regulation of pro-B cell differentiation (GO:2000973)	< 0.01	1	1
positive regulation of detection of glucose (GO:2000972)	< 0.01	1	1
regulation of detection of glucose (GO:2000970)	< 0.01	1	1
planar dichotomous subdivision of terminal units involved in lung branching morphogenesis (GO:0060489)	< 0.01	1	1
orthogonal dichotomous subdivision of terminal units involved in lung branching morphogenesis (GO:0060488)	< 0.01	1	1
lung epithelial cell differentiation (GO:0060487)	< 0.01	1	1
club cell differentiation (GO:0060486)	< 0.01	1	1
mesenchyme development (GO:0060485)	< 0.01	1	1
lung-associated mesenchyme development (GO:0060484)	< 0.01	1	1
peripheral nervous system development (GO:0007422)	< 0.01	1	1
lobar bronchus development (GO:0060482)	< 0.01	1	1
lobar bronchus epithelium development (GO:0060481)	< 0.01	1	1
acetylcholine-mediated vasodilation involved in regulation of systemic arterial blood pressure (GO:0003069)	< 0.01	1	1
lung goblet cell differentiation (GO:0060480)	< 0.01	1	1
regulation of systemic arterial blood pressure by acetylcholine (GO:0003068)	< 0.01	1	1
positive regulation of heart rate by epinephrine (GO:0003065)	< 0.01	1	1
regulation of heart rate by hormone (GO:0003064)	< 0.01	1	1
regulation of heart rate by chemical signal (GO:0003062)	< 0.01	1	1
positive regulation of AMPA receptor activity (GO:2000969)	< 0.01	1	1
protein deglutathionylation (GO:0080058)	< 0.01	1	1
inhibition of non-skeletal tissue mineralization (GO:0140928)	< 0.01	1	1
L-kynurenine transmembrane transport (GO:0140924)	< 0.01	1	1
lung cell differentiation (GO:0060479)	< 0.01	1	1
ventral midline development (GO:0007418)	< 0.01	1	1
acrosomal vesicle exocytosis (GO:0060478)	< 0.01	1	1
synapse assembly (GO:0007416)	< 0.01	1	1
positive regulation of flagellated sperm motility involved in capacitation (GO:0060474)	< 0.01	1	1
axonal fasciculation (GO:0007413)	< 0.01	1	1
axon target recognition (GO:0007412)	< 0.01	1	1
axon guidance (GO:0007411)	< 0.01	1	1
cortical granule exocytosis (GO:0060471)	< 0.01	1	1
hormonal regulation of the force of heart contraction (GO:0003058)	< 0.01	1	1
regulation of the force of heart contraction by chemical signal (GO:0003057)	< 0.01	1	1
regulation of vascular associated smooth muscle contraction (GO:0003056)	< 0.01	1	1
angiotensin-mediated drinking behavior (GO:0003051)	< 0.01	1	1
regulation of systemic arterial blood pressure by atrial natriuretic peptide (GO:0003050)	< 0.01	1	1
response to G1 DNA damage checkpoint signaling (GO:0072432)	< 0.01	1	1
axonogenesis (GO:0007409)	< 0.01	1	1
prevention of polyspermy (GO:0060468)	< 0.01	1	1
negative regulation of fertilization (GO:0060467)	< 0.01	1	1
negative regulation of neuroblast proliferation (GO:0007406)	< 0.01	1	1
heparan sulfate proteoglycan biosynthetic process, enzymatic modification (GO:0015015)	< 0.01	1	1
activation of meiosis involved in egg activation (GO:0060466)	< 0.01	1	1
neuroblast proliferation (GO:0007405)	< 0.01	1	1
heparan sulfate proteoglycan biosynthetic process, polysaccharide chain biosynthetic process (GO:0015014)	< 0.01	1	1
pharynx development (GO:0060465)	< 0.01	1	1
glial cell fate determination (GO:0007403)	< 0.01	1	1
heparan sulfate proteoglycan biosynthetic process (GO:0015012)	< 0.01	1	1
lung lobe morphogenesis (GO:0060463)	< 0.01	1	1
lung lobe development (GO:0060462)	< 0.01	1	1
neuroblast fate determination (GO:0007400)	< 0.01	1	1
left lung morphogenesis (GO:0060460)	< 0.01	1	1
regulation of systemic arterial blood pressure mediated by a chemical signal (GO:0003044)	< 0.01	1	1
phenol-containing compound biosynthetic process (GO:0046189)	< 0.01	1	1
aldehyde catabolic process (GO:0046185)	< 0.01	1	1
response to intra-S DNA damage checkpoint signaling (GO:0072429)	< 0.01	1	1
aldehyde biosynthetic process (GO:0046184)	< 0.01	1	1
response to DNA damage checkpoint signaling (GO:0072423)	< 0.01	1	1
left lung development (GO:0060459)	< 0.01	1	1
right lung development (GO:0060458)	< 0.01	1	1
negative regulation of digestive system process (GO:0060457)	< 0.01	1	1
positive regulation of digestive system process (GO:0060456)	< 0.01	1	1
negative regulation of gastric acid secretion (GO:0060455)	< 0.01	1	1
germ-line sex determination (GO:0018992)	< 0.01	1	1
positive regulation of gastric acid secretion (GO:0060454)	< 0.01	1	1
regulation of gastric acid secretion (GO:0060453)	< 0.01	1	1
positive regulation of cardiac muscle contraction (GO:0060452)	< 0.01	1	1
positive regulation of hindgut contraction (GO:0060450)	< 0.01	1	1
detection of oxygen (GO:0003032)	< 0.01	1	1
D-gluconate catabolic process (GO:0046177)	< 0.01	1	1
aldonic acid catabolic process (GO:0046176)	< 0.01	1	1
polyol catabolic process (GO:0046174)	< 0.01	1	1
polyol biosynthetic process (GO:0046173)	< 0.01	1	1
response to mitotic cell cycle checkpoint signaling (GO:0072414)	< 0.01	1	1
response to benzoic acid (GO:0080021)	< 0.01	1	1
bud elongation involved in lung branching (GO:0060449)	< 0.01	1	1
dichotomous subdivision of terminal units involved in lung branching (GO:0060448)	< 0.01	1	1
bud outgrowth involved in lung branching (GO:0060447)	< 0.01	1	1
branching involved in salivary gland morphogenesis (GO:0060445)	< 0.01	1	1
branching involved in mammary gland duct morphogenesis (GO:0060444)	< 0.01	1	1
mitochondrial large ribosomal subunit assembly (GO:1902775)	< 0.01	1	1
mammary gland morphogenesis (GO:0060443)	< 0.01	1	1
branching involved in prostate gland morphogenesis (GO:0060442)	< 0.01	1	1
epithelial tube branching involved in lung morphogenesis (GO:0060441)	< 0.01	1	1
detection of hypoxic conditions in blood by carotid body chemoreceptor signaling (GO:0003029)	< 0.01	1	1
trachea formation (GO:0060440)	< 0.01	1	1
positive regulation of choline O-acetyltransferase activity (GO:1902771)	< 0.01	1	1
regulation of systemic arterial blood pressure by carotid body chemoreceptor signaling (GO:0003027)	< 0.01	1	1
regulation of systemic arterial blood pressure by aortic arch baroreceptor feedback (GO:0003026)	< 0.01	1	1
regulation of systemic arterial blood pressure by baroreceptor feedback (GO:0003025)	< 0.01	1	1
glycerol-3-phosphate catabolic process (GO:0046168)	< 0.01	1	1
glycerol-3-phosphate biosynthetic process (GO:0046167)	< 0.01	1	1
glyceraldehyde-3-phosphate biosynthetic process (GO:0046166)	< 0.01	1	1
alcohol biosynthetic process (GO:0046165)	< 0.01	1	1
alcohol catabolic process (GO:0046164)	< 0.01	1	1
heme a metabolic process (GO:0046160)	< 0.01	1	1
activation of protein kinase A activity (GO:0034199)	< 0.01	1	1
cellular response to amino acid starvation (GO:0034198)	< 0.01	1	1
response to DNA integrity checkpoint signaling (GO:0072402)	< 0.01	1	1
triglyceride transport (GO:0034197)	< 0.01	1	1
acylglycerol transport (GO:0034196)	< 0.01	1	1
trachea morphogenesis (GO:0060439)	< 0.01	1	1
trachea development (GO:0060438)	< 0.01	1	1
regulation of choline O-acetyltransferase activity (GO:1902769)	< 0.01	1	1
lung growth (GO:0060437)	< 0.01	1	1
bronchiole morphogenesis (GO:0060436)	< 0.01	1	1
isoprenoid biosynthetic process via mevalonate (GO:1902767)	< 0.01	1	1
bronchiole development (GO:0060435)	< 0.01	1	1
skeletal muscle satellite cell migration (GO:1902766)	< 0.01	1	1
bronchus morphogenesis (GO:0060434)	< 0.01	1	1
bronchus development (GO:0060433)	< 0.01	1	1
lung pattern specification process (GO:0060432)	< 0.01	1	1
primary lung bud formation (GO:0060431)	< 0.01	1	1
lung saccule development (GO:0060430)	< 0.01	1	1
positive regulation of chondrocyte development (GO:1902761)	< 0.01	1	1
lymph circulation (GO:0003017)	< 0.01	1	1
respiratory system process (GO:0003016)	< 0.01	1	1
heart process (GO:0003015)	< 0.01	1	1
renal system process (GO:0003014)	< 0.01	1	1
involuntary skeletal muscle contraction (GO:0003011)	< 0.01	1	1
voluntary skeletal muscle contraction (GO:0003010)	< 0.01	1	1
mRNA methylation (GO:0080009)	< 0.01	1	1
thiocyanate metabolic process (GO:0018969)	< 0.01	1	1
positive regulation of maintenance of mitotic sister chromatid cohesion (GO:0034184)	< 0.01	1	1
lung epithelium development (GO:0060428)	< 0.01	1	1
negative regulation of maintenance of mitotic sister chromatid cohesion (GO:0034183)	< 0.01	1	1
lung connective tissue development (GO:0060427)	< 0.01	1	1
regulation of maintenance of mitotic sister chromatid cohesion (GO:0034182)	< 0.01	1	1
lung vasculature development (GO:0060426)	< 0.01	1	1
phthalate metabolic process (GO:0018963)	< 0.01	1	1
lung morphogenesis (GO:0060425)	< 0.01	1	1
4-nitrophenol metabolic process (GO:0018960)	< 0.01	1	1
nuclear pore organization (GO:0006999)	< 0.01	1	1
positive regulation of heart growth (GO:0060421)	< 0.01	1	1
skeletal muscle contraction (GO:0003009)	< 0.01	1	1
nuclear envelope organization (GO:0006998)	< 0.01	1	1
regulation of heart growth (GO:0060420)	< 0.01	1	1
positive regulation of cell cycle G2/M phase transition (GO:1902751)	< 0.01	1	1
nucleus organization (GO:0006997)	< 0.01	1	1
negative regulation of cell cycle G2/M phase transition (GO:1902750)	< 0.01	1	1
heart morphogenesis (GO:0003007)	< 0.01	1	1
cellular response to nitrogen starvation (GO:0006995)	< 0.01	1	1
response to sterol depletion (GO:0006991)	< 0.01	1	1
positive regulation of transcription from RNA polymerase II promoter involved in unfolded protein response (GO:0006990)	< 0.01	1	1
pigment catabolic process (GO:0046149)	< 0.01	1	1
pigment biosynthetic process (GO:0046148)	< 0.01	1	1
tetrahydrobiopterin metabolic process (GO:0046146)	< 0.01	1	1
cyclodextrin metabolic process (GO:2000900)	< 0.01	1	1
phenol-containing compound metabolic process (GO:0018958)	< 0.01	1	1
heart growth (GO:0060419)	< 0.01	1	1
regulation of cell cycle G2/M phase transition (GO:1902749)	< 0.01	1	1
positive regulation of lens fiber cell differentiation (GO:1902748)	< 0.01	1	1
response to growth hormone (GO:0060416)	< 0.01	1	1
negative regulation of lens fiber cell differentiation (GO:1902747)	< 0.01	1	1
muscle tissue morphogenesis (GO:0060415)	< 0.01	1	1
regulation of lens fiber cell differentiation (GO:1902746)	< 0.01	1	1
aorta smooth muscle tissue morphogenesis (GO:0060414)	< 0.01	1	1
positive regulation of lamellipodium organization (GO:1902745)	< 0.01	1	1
atrial septum morphogenesis (GO:0060413)	< 0.01	1	1
negative regulation of lamellipodium organization (GO:1902744)	< 0.01	1	1
imidazole-containing compound metabolic process (GO:0052803)	< 0.01	1	1
ventricular septum morphogenesis (GO:0060412)	< 0.01	1	1
regulation of lamellipodium organization (GO:1902743)	< 0.01	1	1
cardiac septum morphogenesis (GO:0060411)	< 0.01	1	1
response to unfolded protein (GO:0006986)	< 0.01	1	1
ER-nucleus signaling pathway (GO:0006984)	< 0.01	1	1
ER overload response (GO:0006983)	< 0.01	1	1
response to lipid hydroperoxide (GO:0006982)	< 0.01	1	1
negative regulation of vitamin metabolic process (GO:0046137)	< 0.01	1	1
positive regulation of vitamin metabolic process (GO:0046136)	< 0.01	1	1
pyrimidine nucleoside catabolic process (GO:0046135)	< 0.01	1	1
pyrimidine nucleoside biosynthetic process (GO:0046134)	< 0.01	1	1
pyrimidine ribonucleoside catabolic process (GO:0046133)	< 0.01	1	1
pyrimidine ribonucleoside metabolic process (GO:0046131)	< 0.01	1	1
purine ribonucleoside catabolic process (GO:0046130)	< 0.01	1	1
positive regulation of toll-like receptor 9 signaling pathway (GO:0034165)	< 0.01	1	1
negative regulation of toll-like receptor 9 signaling pathway (GO:0034164)	< 0.01	1	1
regulation of acetylcholine metabolic process (GO:0060408)	< 0.01	1	1
regulation of toll-like receptor 9 signaling pathway (GO:0034163)	< 0.01	1	1
negative regulation of penile erection (GO:0060407)	< 0.01	1	1
toll-like receptor 9 signaling pathway (GO:0034162)	< 0.01	1	1
positive regulation of penile erection (GO:0060406)	< 0.01	1	1
positive regulation of toll-like receptor 8 signaling pathway (GO:0034161)	< 0.01	1	1
regulation of penile erection (GO:0060405)	< 0.01	1	1
axonemal microtubule depolymerization (GO:0060404)	< 0.01	1	1
calcium ion transport into cytosol (GO:0060402)	< 0.01	1	1
positive regulation of chondrocyte proliferation (GO:1902732)	< 0.01	1	1
DNA damage response, signal transduction by p53 class mediator resulting in transcription of p21 class mediator (GO:0006978)	< 0.01	1	1
negative regulation of growth hormone receptor signaling pathway (GO:0060400)	< 0.01	1	1
negative regulation of chondrocyte proliferation (GO:1902731)	< 0.01	1	1
DNA damage response, signal transduction by p53 class mediator resulting in cell cycle arrest (GO:0006977)	< 0.01	1	1
positive regulation of proteoglycan biosynthetic process (GO:1902730)	< 0.01	1	1
hyperosmotic response (GO:0006972)	< 0.01	1	1
hypotonic response (GO:0006971)	< 0.01	1	1
response to osmotic stress (GO:0006970)	< 0.01	1	1
purine ribonucleoside biosynthetic process (GO:0046129)	< 0.01	1	1
purine ribonucleoside metabolic process (GO:0046128)	< 0.01	1	1
pyrimidine deoxyribonucleoside catabolic process (GO:0046127)	< 0.01	1	1
pyrimidine deoxyribonucleoside biosynthetic process (GO:0046126)	< 0.01	1	1
pyrimidine deoxyribonucleoside metabolic process (GO:0046125)	< 0.01	1	1
purine deoxyribonucleoside catabolic process (GO:0046124)	< 0.01	1	1
purine deoxyribonucleoside metabolic process (GO:0046122)	< 0.01	1	1
deoxyribonucleoside catabolic process (GO:0046121)	< 0.01	1	1
deoxyribonucleoside biosynthetic process (GO:0046120)	< 0.01	1	1
regulation of toll-like receptor 8 signaling pathway (GO:0034159)	< 0.01	1	1
toll-like receptor 8 signaling pathway (GO:0034158)	< 0.01	1	1
positive regulation of toll-like receptor 7 signaling pathway (GO:0034157)	< 0.01	1	1
negative regulation of toll-like receptor 7 signaling pathway (GO:0034156)	< 0.01	1	1
regulation of toll-like receptor 7 signaling pathway (GO:0034155)	< 0.01	1	1
toll-like receptor 7 signaling pathway (GO:0034154)	< 0.01	1	1
negative regulation of proteoglycan biosynthetic process (GO:1902729)	< 0.01	1	1
positive regulation of growth factor dependent skeletal muscle satellite cell proliferation (GO:1902728)	< 0.01	1	1
regulation of toll-like receptor 6 signaling pathway (GO:0034151)	< 0.01	1	1
negative regulation of satellite cell differentiation (GO:1902725)	< 0.01	1	1
positive regulation of skeletal muscle satellite cell proliferation (GO:1902724)	< 0.01	1	1
negative regulation of skeletal muscle satellite cell proliferation (GO:1902723)	< 0.01	1	1
positive regulation of prolactin secretion (GO:1902722)	< 0.01	1	1
cellular defense response (GO:0006968)	< 0.01	1	1
positive regulation of biosynthetic process of antibacterial peptides active against Gram-positive bacteria (GO:0006965)	< 0.01	1	1
positive regulation of antibacterial peptide biosynthetic process (GO:0006963)	< 0.01	1	1
nucleobase catabolic process (GO:0046113)	< 0.01	1	1
nucleobase biosynthetic process (GO:0046112)	< 0.01	1	1
xanthine biosynthetic process (GO:0046111)	< 0.01	1	1
xanthine metabolic process (GO:0046110)	< 0.01	1	1
negative regulation of toll-like receptor 5 signaling pathway (GO:0034148)	< 0.01	1	1
regulation of toll-like receptor 5 signaling pathway (GO:0034147)	< 0.01	1	1
positive regulation of toll-like receptor 4 signaling pathway (GO:0034145)	< 0.01	1	1
negative regulation of toll-like receptor 4 signaling pathway (GO:0034144)	< 0.01	1	1
regulation of toll-like receptor 4 signaling pathway (GO:0034143)	< 0.01	1	1
multivesicular body sorting pathway (GO:0071985)	< 0.01	1	1
toll-like receptor 4 signaling pathway (GO:0034142)	< 0.01	1	1
positive regulation of toll-like receptor 3 signaling pathway (GO:0034141)	< 0.01	1	1
negative regulation of toll-like receptor 3 signaling pathway (GO:0034140)	< 0.01	1	1
humoral immune response (GO:0006959)	< 0.01	1	1
complement activation, classical pathway (GO:0006958)	< 0.01	1	1
complement activation, alternative pathway (GO:0006957)	< 0.01	1	1
complement activation (GO:0006956)	< 0.01	1	1
acute-phase response (GO:0006953)	< 0.01	1	1
uridine metabolic process (GO:0046108)	< 0.01	1	1
thymidine biosynthetic process (GO:0046105)	< 0.01	1	1
thymidine metabolic process (GO:0046104)	< 0.01	1	1
inosine biosynthetic process (GO:0046103)	< 0.01	1	1
inosine metabolic process (GO:0046102)	< 0.01	1	1
hypoxanthine biosynthetic process (GO:0046101)	< 0.01	1	1
negative regulation of antigen processing and presentation of peptide antigen via MHC class I (GO:0002590)	< 0.01	1	1
hypoxanthine metabolic process (GO:0046100)	< 0.01	1	1
regulation of toll-like receptor 3 signaling pathway (GO:0034139)	< 0.01	1	1
toll-like receptor 3 signaling pathway (GO:0034138)	< 0.01	1	1
positive regulation of toll-like receptor 2 signaling pathway (GO:0034137)	< 0.01	1	1
negative regulation of toll-like receptor 2 signaling pathway (GO:0034136)	< 0.01	1	1
regulation of toll-like receptor 2 signaling pathway (GO:0034135)	< 0.01	1	1
nitrobenzene metabolic process (GO:0018916)	< 0.01	1	1
toll-like receptor 2 signaling pathway (GO:0034134)	< 0.01	1	1
cell gliding (GO:0071976)	< 0.01	1	1
benzene metabolic process (GO:0018910)	< 0.01	1	1
syncytium formation (GO:0006949)	< 0.01	1	1
regulation of striated muscle contraction (GO:0006942)	< 0.01	1	1
striated muscle contraction (GO:0006941)	< 0.01	1	1
regulation of antigen processing and presentation of peptide antigen via MHC class I (GO:0002589)	< 0.01	1	1
regulation of smooth muscle contraction (GO:0006940)	< 0.01	1	1
positive regulation of antigen processing and presentation of peptide antigen via MHC class II (GO:0002588)	< 0.01	1	1
negative regulation of antigen processing and presentation of peptide antigen via MHC class II (GO:0002587)	< 0.01	1	1
regulation of antigen processing and presentation of peptide antigen via MHC class II (GO:0002586)	< 0.01	1	1
positive regulation of antigen processing and presentation of peptide antigen (GO:0002585)	< 0.01	1	1
negative regulation of antigen processing and presentation of peptide antigen (GO:0002584)	< 0.01	1	1
response to ozone (GO:0010193)	< 0.01	1	1
regulation of antigen processing and presentation of peptide antigen (GO:0002583)	< 0.01	1	1
positive regulation of antigen processing and presentation of peptide or polysaccharide antigen via MHC class II (GO:0002582)	< 0.01	1	1
negative regulation of antigen processing and presentation of peptide or polysaccharide antigen via MHC class II (GO:0002581)	< 0.01	1	1
regulation of antigen processing and presentation of peptide or polysaccharide antigen via MHC class II (GO:0002580)	< 0.01	1	1
negative regulation of MyD88-independent toll-like receptor signaling pathway (GO:0034128)	< 0.01	1	1
regulation of MyD88-independent toll-like receptor signaling pathway (GO:0034127)	< 0.01	1	1
negative regulation of MyD88-dependent toll-like receptor signaling pathway (GO:0034125)	< 0.01	1	1
regulation of MyD88-dependent toll-like receptor signaling pathway (GO:0034124)	< 0.01	1	1
positive regulation of toll-like receptor signaling pathway (GO:0034123)	< 0.01	1	1
multicellular organismal locomotion (GO:0071965)	< 0.01	1	1
ether metabolic process (GO:0018904)	< 0.01	1	1
negative regulation of toll-like receptor signaling pathway (GO:0034122)	< 0.01	1	1
regulation of toll-like receptor signaling pathway (GO:0034121)	< 0.01	1	1
establishment or maintenance of cell polarity regulating cell shape (GO:0071963)	< 0.01	1	1
mitotic sister chromatid cohesion, centromeric (GO:0071962)	< 0.01	1	1
smooth muscle contraction (GO:0006939)	< 0.01	1	1
regulation of muscle contraction (GO:0006937)	< 0.01	1	1
chemotaxis (GO:0006935)	< 0.01	1	1
negative regulation of cell adhesion involved in substrate-bound cell migration (GO:0006933)	< 0.01	1	1
substrate-dependent cell migration, cell attachment to substrate (GO:0006931)	< 0.01	1	1
vitamin E biosynthetic process (GO:0010189)	< 0.01	1	1
positive regulation of antigen processing and presentation (GO:0002579)	< 0.01	1	1
negative regulation of antigen processing and presentation (GO:0002578)	< 0.01	1	1
regulation of antigen processing and presentation (GO:0002577)	< 0.01	1	1
positive regulation of cellular defense response (GO:0010186)	< 0.01	1	1
platelet degranulation (GO:0002576)	< 0.01	1	1
regulation of cellular defense response (GO:0010185)	< 0.01	1	1
basophil chemotaxis (GO:0002575)	< 0.01	1	1
thrombocyte differentiation (GO:0002574)	< 0.01	1	1
myeloid leukocyte differentiation (GO:0002573)	< 0.01	1	1
sugar mediated signaling pathway (GO:0010182)	< 0.01	1	1
pro-T cell differentiation (GO:0002572)	< 0.01	1	1
positive regulation of heterotypic cell-cell adhesion (GO:0034116)	< 0.01	1	1
negative regulation of heterotypic cell-cell adhesion (GO:0034115)	< 0.01	1	1
regulation of heterotypic cell-cell adhesion (GO:0034114)	< 0.01	1	1
heterotypic cell-cell adhesion (GO:0034113)	< 0.01	1	1
recycling endosome to Golgi transport (GO:0071955)	< 0.01	1	1
positive regulation of homotypic cell-cell adhesion (GO:0034112)	< 0.01	1	1
negative regulation of homotypic cell-cell adhesion (GO:0034111)	< 0.01	1	1
regulation of homotypic cell-cell adhesion (GO:0034110)	< 0.01	1	1
conversion of methionyl-tRNA to N-formyl-methionyl-tRNA (GO:0071951)	< 0.01	1	1
inflammatory cell apoptotic process (GO:0006925)	< 0.01	1	1
activation-induced cell death of T cells (GO:0006924)	< 0.01	1	1
cellular component disassembly involved in execution phase of apoptosis (GO:0006921)	< 0.01	1	1
somatic diversification of T cell receptor genes (GO:0002568)	< 0.01	1	1
somatic diversification of immune receptors via somatic mutation (GO:0002566)	< 0.01	1	1
embryonic body morphogenesis (GO:0010172)	< 0.01	1	1
somatic diversification of immune receptors via germline recombination within a single locus (GO:0002562)	< 0.01	1	1
body morphogenesis (GO:0010171)	< 0.01	1	1
homotypic cell-cell adhesion (GO:0034109)	< 0.01	1	1
positive regulation of tissue remodeling (GO:0034105)	< 0.01	1	1
protein deubiquitination involved in ubiquitin-dependent protein catabolic process (GO:0071947)	< 0.01	1	1
negative regulation of tissue remodeling (GO:0034104)	< 0.01	1	1
erythrocyte homeostasis (GO:0034101)	< 0.01	1	1
nitrogen cycle metabolic process (GO:0071941)	< 0.01	1	1
activation of cysteine-type endopeptidase activity involved in apoptotic process (GO:0006919)	< 0.01	1	1
phagocytosis, engulfment (GO:0006911)	< 0.01	1	1
phagocytosis, recognition (GO:0006910)	< 0.01	1	1
wax metabolic process (GO:0010166)	< 0.01	1	1
response to X-ray (GO:0010165)	< 0.01	1	1
serotonin secretion by platelet (GO:0002554)	< 0.01	1	1
histamine secretion by mast cell (GO:0002553)	< 0.01	1	1
mast cell chemotaxis (GO:0002551)	< 0.01	1	1
vitamin A import into cell (GO:0071939)	< 0.01	1	1
vitamin A transport (GO:0071938)	< 0.01	1	1
thiamine transmembrane transport (GO:0071934)	< 0.01	1	1
replication fork reversal (GO:0071932)	< 0.01	1	1
positive regulation of transcription involved in G1/S transition of mitotic cell cycle (GO:0071931)	< 0.01	1	1
negative regulation of transcription involved in G1/S transition of mitotic cell cycle (GO:0071930)	< 0.01	1	1
phagocytosis (GO:0006909)	< 0.01	1	1
pinocytosis (GO:0006907)	< 0.01	1	1
vesicle docking involved in exocytosis (GO:0006904)	< 0.01	1	1
vesicle targeting (GO:0006903)	< 0.01	1	1
vesicle coating (GO:0006901)	< 0.01	1	1
specification of animal organ position (GO:0010159)	< 0.01	1	1
vesicle budding from membrane (GO:0006900)	< 0.01	1	1
monocyte chemotaxis (GO:0002548)	< 0.01	1	1
response to chlorate (GO:0010157)	< 0.01	1	1
regulation of proton transport (GO:0010155)	< 0.01	1	1
chronic inflammatory response (GO:0002544)	< 0.01	1	1
activation of blood coagulation via clotting cascade (GO:0002543)	< 0.01	1	1
Factor XII activation (GO:0002542)	< 0.01	1	1
activation of plasma proteins involved in acute inflammatory response (GO:0002541)	< 0.01	1	1
leukotriene production involved in inflammatory response (GO:0002540)	< 0.01	1	1
positive regulation of glial cell differentiation (GO:0045687)	< 0.01	1	1
negative regulation of glial cell differentiation (GO:0045686)	< 0.01	1	1
regulation of glial cell differentiation (GO:0045685)	< 0.01	1	1
alpha-tubulin acetylation (GO:0071929)	< 0.01	1	1
positive regulation of epidermis development (GO:0045684)	< 0.01	1	1
negative regulation of epidermis development (GO:0045683)	< 0.01	1	1
regulation of epidermis development (GO:0045682)	< 0.01	1	1
endocannabinoid signaling pathway (GO:0071926)	< 0.01	1	1
regulation of cohesin loading (GO:0071922)	< 0.01	1	1
cohesin loading (GO:0071921)	< 0.01	1	1
arachidonic acid metabolite production involved in inflammatory response (GO:0002538)	< 0.01	1	1
nitric oxide production involved in inflammatory response (GO:0002537)	< 0.01	1	1
respiratory burst involved in inflammatory response (GO:0002536)	< 0.01	1	1
farnesyl diphosphate biosynthetic process, mevalonate pathway (GO:0010142)	< 0.01	1	1
production of molecular mediator involved in inflammatory response (GO:0002532)	< 0.01	1	1
G-quadruplex DNA formation (GO:0071919)	< 0.01	1	1
urea transmembrane transport (GO:0071918)	< 0.01	1	1
positive regulation of osteoclast differentiation (GO:0045672)	< 0.01	1	1
negative regulation of osteoclast differentiation (GO:0045671)	< 0.01	1	1
regulation of osteoclast differentiation (GO:0045670)	< 0.01	1	1
synchronous neurotransmitter secretion (GO:0071911)	< 0.01	1	1
determination of liver left/right asymmetry (GO:0071910)	< 0.01	1	1
pyrimidine ribonucleotide salvage (GO:0010138)	< 0.01	1	1
regulation of vascular permeability involved in acute inflammatory response (GO:0002528)	< 0.01	1	1
acute inflammatory response (GO:0002526)	< 0.01	1	1
hypersensitivity (GO:0002524)	< 0.01	1	1
proline catabolic process to glutamate (GO:0010133)	< 0.01	1	1
leukocyte migration involved in inflammatory response (GO:0002523)	< 0.01	1	1
leukocyte migration involved in immune response (GO:0002522)	< 0.01	1	1
leukocyte differentiation (GO:0002521)	< 0.01	1	1
positive regulation of osteoblast differentiation (GO:0045669)	< 0.01	1	1
immune system development (GO:0002520)	< 0.01	1	1
negative regulation of osteoblast differentiation (GO:0045668)	< 0.01	1	1
regulation of osteoblast differentiation (GO:0045667)	< 0.01	1	1
positive regulation of neuron differentiation (GO:0045666)	< 0.01	1	1
determination of stomach left/right asymmetry (GO:0071909)	< 0.01	1	1
determination of intestine left/right asymmetry (GO:0071908)	< 0.01	1	1
positive regulation of myoblast differentiation (GO:0045663)	< 0.01	1	1
determination of digestive tract left/right asymmetry (GO:0071907)	< 0.01	1	1
negative regulation of myoblast differentiation (GO:0045662)	< 0.01	1	1
regulation of myoblast differentiation (GO:0045661)	< 0.01	1	1
positive regulation of protein serine/threonine kinase activity (GO:0071902)	< 0.01	1	1
neurofilament bundle assembly (GO:0033693)	< 0.01	1	1
positive regulation of osteoblast proliferation (GO:0033690)	< 0.01	1	1
natural killer cell tolerance induction (GO:0002519)	< 0.01	1	1
lymphocyte chemotaxis across high endothelial venule (GO:0002518)	< 0.01	1	1
T cell tolerance induction (GO:0002517)	< 0.01	1	1
phenylacetate catabolic process (GO:0010124)	< 0.01	1	1
B cell tolerance induction (GO:0002514)	< 0.01	1	1
tolerance induction to self antigen (GO:0002513)	< 0.01	1	1
arginine catabolic process to proline via ornithine (GO:0010121)	< 0.01	1	1
negative regulation of neutrophil differentiation (GO:0045659)	< 0.01	1	1
regulation of neutrophil differentiation (GO:0045658)	< 0.01	1	1
positive regulation of monocyte differentiation (GO:0045657)	< 0.01	1	1
negative regulation of monocyte differentiation (GO:0045656)	< 0.01	1	1
regulation of monocyte differentiation (GO:0045655)	< 0.01	1	1
positive regulation of megakaryocyte differentiation (GO:0045654)	< 0.01	1	1
negative regulation of megakaryocyte differentiation (GO:0045653)	< 0.01	1	1
regulation of megakaryocyte differentiation (GO:0045652)	< 0.01	1	1
positive regulation of macrophage differentiation (GO:0045651)	< 0.01	1	1
negative regulation of macrophage differentiation (GO:0045650)	< 0.01	1	1
negative regulation of osteoblast proliferation (GO:0033689)	< 0.01	1	1
regulation of osteoblast proliferation (GO:0033688)	< 0.01	1	1
osteoblast proliferation (GO:0033687)	< 0.01	1	1
positive regulation of luteinizing hormone secretion (GO:0033686)	< 0.01	1	1
negative regulation of luteinizing hormone secretion (GO:0033685)	< 0.01	1	1
regulation of luteinizing hormone secretion (GO:0033684)	< 0.01	1	1
central tolerance induction to self antigen (GO:0002509)	< 0.01	1	1
central tolerance induction (GO:0002508)	< 0.01	1	1
tolerance induction (GO:0002507)	< 0.01	1	1
antigen processing and presentation of polysaccharide antigen via MHC class II (GO:0002505)	< 0.01	1	1
antigen processing and presentation of peptide or polysaccharide antigen via MHC class II (GO:0002504)	< 0.01	1	1
peptide antigen assembly with MHC class II protein complex (GO:0002503)	< 0.01	1	1
peptide antigen assembly with MHC class I protein complex (GO:0002502)	< 0.01	1	1
peptide antigen assembly with MHC protein complex (GO:0002501)	< 0.01	1	1
regulation of macrophage differentiation (GO:0045649)	< 0.01	1	1
regulation of L-dopa decarboxylase activity (GO:1903198)	< 0.01	1	1
positive regulation of L-dopa biosynthetic process (GO:1903197)	< 0.01	1	1
negative regulation of erythrocyte differentiation (GO:0045647)	< 0.01	1	1
regulation of L-dopa biosynthetic process (GO:1903195)	< 0.01	1	1
positive regulation of eosinophil differentiation (GO:0045645)	< 0.01	1	1
regulation of eosinophil differentiation (GO:0045643)	< 0.01	1	1
glyoxal catabolic process (GO:1903190)	< 0.01	1	1
positive regulation of kinase activity (GO:0033674)	< 0.01	1	1
glyoxal metabolic process (GO:1903189)	< 0.01	1	1
fatty acid oxidation (GO:0019395)	< 0.01	1	1
negative regulation of myeloid cell differentiation (GO:0045638)	< 0.01	1	1
positive regulation of melanocyte differentiation (GO:0045636)	< 0.01	1	1
glucuronoside catabolic process (GO:0019391)	< 0.01	1	1
regulation of melanocyte differentiation (GO:0045634)	< 0.01	1	1
positive regulation of mechanoreceptor differentiation (GO:0045633)	< 0.01	1	1
regulation of SUMO transferase activity (GO:1903182)	< 0.01	1	1
negative regulation of mechanoreceptor differentiation (GO:0045632)	< 0.01	1	1
positive regulation of dopamine biosynthetic process (GO:1903181)	< 0.01	1	1
regulation of mechanoreceptor differentiation (GO:0045631)	< 0.01	1	1
positive regulation of T-helper 2 cell differentiation (GO:0045630)	< 0.01	1	1
cerebellar cortex maturation (GO:0021699)	< 0.01	1	1
cerebellar cortex structural organization (GO:0021698)	< 0.01	1	1
cerebellar cortex formation (GO:0021697)	< 0.01	1	1
cerebellar cortex morphogenesis (GO:0021696)	< 0.01	1	1
cerebellar Purkinje cell layer formation (GO:0021694)	< 0.01	1	1
cerebellar Purkinje cell layer structural organization (GO:0021693)	< 0.01	1	1
glucuronoside metabolic process (GO:0019389)	< 0.01	1	1
cerebellar Purkinje cell layer morphogenesis (GO:0021692)	< 0.01	1	1
galactose catabolic process (GO:0019388)	< 0.01	1	1
cerebellar Purkinje cell layer maturation (GO:0021691)	< 0.01	1	1
regulation of dopamine biosynthetic process (GO:1903179)	< 0.01	1	1
negative regulation of T-helper 2 cell differentiation (GO:0045629)	< 0.01	1	1
positive regulation of tyrosine 3-monooxygenase activity (GO:1903178)	< 0.01	1	1
regulation of T-helper 2 cell differentiation (GO:0045628)	< 0.01	1	1
positive regulation of T-helper 1 cell differentiation (GO:0045627)	< 0.01	1	1
regulation of tyrosine 3-monooxygenase activity (GO:1903176)	< 0.01	1	1
negative regulation of T-helper 1 cell differentiation (GO:0045626)	< 0.01	1	1
regulation of T-helper 1 cell differentiation (GO:0045625)	< 0.01	1	1
positive regulation of T-helper cell differentiation (GO:0045624)	< 0.01	1	1
fatty alcohol metabolic process (GO:1903173)	< 0.01	1	1
negative regulation of T-helper cell differentiation (GO:0045623)	< 0.01	1	1
regulation of T-helper cell differentiation (GO:0045622)	< 0.01	1	1
negative regulation of lymphocyte differentiation (GO:0045620)	< 0.01	1	1
cerebellar molecular layer formation (GO:0021688)	< 0.01	1	1
cerebellar molecular layer morphogenesis (GO:0021687)	< 0.01	1	1
cerebellar granular layer maturation (GO:0021686)	< 0.01	1	1
cerebellar granular layer structural organization (GO:0021685)	< 0.01	1	1
cerebellar granular layer formation (GO:0021684)	< 0.01	1	1
cerebellar granular layer morphogenesis (GO:0021683)	< 0.01	1	1
nerve maturation (GO:0021682)	< 0.01	1	1
cerebellar granular layer development (GO:0021681)	< 0.01	1	1
glycolipid catabolic process (GO:0019377)	< 0.01	1	1
cerebellar Purkinje cell layer development (GO:0021680)	< 0.01	1	1
galactolipid catabolic process (GO:0019376)	< 0.01	1	1
galactolipid biosynthetic process (GO:0019375)	< 0.01	1	1
positive regulation of pyrroline-5-carboxylate reductase activity (GO:1903168)	< 0.01	1	1
galactolipid metabolic process (GO:0019374)	< 0.01	1	1
positive regulation of keratinocyte differentiation (GO:0045618)	< 0.01	1	1
regulation of pyrroline-5-carboxylate reductase activity (GO:1903167)	< 0.01	1	1
epoxygenase P450 pathway (GO:0019373)	< 0.01	1	1
negative regulation of keratinocyte differentiation (GO:0045617)	< 0.01	1	1
lipoxygenase pathway (GO:0019372)	< 0.01	1	1
regulation of keratinocyte differentiation (GO:0045616)	< 0.01	1	1
cyclooxygenase pathway (GO:0019371)	< 0.01	1	1
leukotriene biosynthetic process (GO:0019370)	< 0.01	1	1
negative regulation of hemocyte differentiation (GO:0045611)	< 0.01	1	1
regulation of hemocyte differentiation (GO:0045610)	< 0.01	1	1
cerebellar molecular layer development (GO:0021679)	< 0.01	1	1
third ventricle development (GO:0021678)	< 0.01	1	1
nerve development (GO:0021675)	< 0.01	1	1
lysobisphosphatidic acid metabolic process (GO:2001311)	< 0.01	1	1
arachidonic acid metabolic process (GO:0019369)	< 0.01	1	1
fatty acid elongation, unsaturated fatty acid (GO:0019368)	< 0.01	1	1
fatty acid elongation, saturated fatty acid (GO:0019367)	< 0.01	1	1
lateral ventricle development (GO:0021670)	< 0.01	1	1
pyridine nucleotide salvage (GO:0019365)	< 0.01	1	1
positive regulation of inner ear auditory receptor cell differentiation (GO:0045609)	< 0.01	1	1
pyridine nucleotide catabolic process (GO:0019364)	< 0.01	1	1
negative regulation of inner ear auditory receptor cell differentiation (GO:0045608)	< 0.01	1	1
pyridine nucleotide biosynthetic process (GO:0019363)	< 0.01	1	1
regulation of inner ear auditory receptor cell differentiation (GO:0045607)	< 0.01	1	1
pyridine nucleotide metabolic process (GO:0019362)	< 0.01	1	1
positive regulation of epidermal cell differentiation (GO:0045606)	< 0.01	1	1
negative regulation of epidermal cell differentiation (GO:0045605)	< 0.01	1	1
regulation of epidermal cell differentiation (GO:0045604)	< 0.01	1	1
positive regulation of endothelial cell differentiation (GO:0045603)	< 0.01	1	1
ectoderm development (GO:0007398)	< 0.01	1	1
negative regulation of endothelial cell differentiation (GO:0045602)	< 0.01	1	1
regulation of endothelial cell differentiation (GO:0045601)	< 0.01	1	1
positive regulation of fat cell differentiation (GO:0045600)	< 0.01	1	1
positive regulation of cell-cell adhesion mediated by integrin (GO:0033634)	< 0.01	1	1
negative regulation of cell-cell adhesion mediated by integrin (GO:0033633)	< 0.01	1	1
regulation of cell-cell adhesion mediated by integrin (GO:0033632)	< 0.01	1	1
cell-cell adhesion mediated by integrin (GO:0033631)	< 0.01	1	1
positive regulation of cell adhesion mediated by integrin (GO:0033630)	< 0.01	1	1
lipoxin B4 biosynthetic process (GO:2001306)	< 0.01	1	1
lipoxin B4 metabolic process (GO:2001304)	< 0.01	1	1
lipoxin A4 biosynthetic process (GO:2001303)	< 0.01	1	1
lipoxin A4 metabolic process (GO:2001302)	< 0.01	1	1
lipoxin biosynthetic process (GO:2001301)	< 0.01	1	1
lipoxin metabolic process (GO:2001300)	< 0.01	1	1
nicotinamide nucleotide biosynthetic process (GO:0019359)	< 0.01	1	1
cell surface toll-like receptor signaling pathway (GO:0140895)	< 0.01	1	1
negative regulation of autophagy of mitochondrion (GO:1903147)	< 0.01	1	1
endolysosomal toll-like receptor signaling pathway (GO:0140894)	< 0.01	1	1
regulation of autophagy of mitochondrion (GO:1903146)	< 0.01	1	1
positive regulation of establishment of endothelial barrier (GO:1903142)	< 0.01	1	1
posterior compartment specification (GO:0007388)	< 0.01	1	1
negative regulation of establishment of endothelial barrier (GO:1903141)	< 0.01	1	1
anterior compartment pattern formation (GO:0007387)	< 0.01	1	1
regulation of establishment of endothelial barrier (GO:1903140)	< 0.01	1	1
compartment pattern specification (GO:0007386)	< 0.01	1	1
negative regulation of cell adhesion mediated by integrin (GO:0033629)	< 0.01	1	1
regulation of cell adhesion mediated by integrin (GO:0033628)	< 0.01	1	1
cell adhesion mediated by integrin (GO:0033627)	< 0.01	1	1
positive regulation of integrin activation by cell surface receptor linked signal transduction (GO:0033626)	< 0.01	1	1
positive regulation of integrin activation (GO:0033625)	< 0.01	1	1
negative regulation of integrin activation (GO:0033624)	< 0.01	1	1
regulation of integrin activation (GO:0033623)	< 0.01	1	1
integrin activation (GO:0033622)	< 0.01	1	1
rhombomere 3 morphogenesis (GO:0021658)	< 0.01	1	1
dolichol metabolic process (GO:0019348)	< 0.01	1	1
DNA replication-dependent chromatin disassembly (GO:0140889)	< 0.01	1	1
vestibulocochlear nerve formation (GO:0021650)	< 0.01	1	1
interferon-mediated signaling pathway (GO:0140888)	< 0.01	1	1
transsulfuration (GO:0019346)	< 0.01	1	1
cysteine biosynthetic process (GO:0019344)	< 0.01	1	1
cysteine biosynthetic process via cystathionine (GO:0019343)	< 0.01	1	1
dibenzo-p-dioxin catabolic process (GO:0019341)	< 0.01	1	1
zinc export across plasma membrane (GO:0140882)	< 0.01	1	1
segment specification (GO:0007379)	< 0.01	1	1
mononuclear cell differentiation (GO:1903131)	< 0.01	1	1
membrane protein proteolysis (GO:0033619)	< 0.01	1	1
mitochondrial cytochrome c oxidase assembly (GO:0033617)	< 0.01	1	1
ventral midline determination (GO:0007371)	< 0.01	1	1
mitochondrial proton-transporting ATP synthase complex assembly (GO:0033615)	< 0.01	1	1
vestibulocochlear nerve structural organization (GO:0021649)	< 0.01	1	1
vestibulocochlear nerve morphogenesis (GO:0021648)	< 0.01	1	1
vestibulocochlear nerve maturation (GO:0021647)	< 0.01	1	1
vagus nerve morphogenesis (GO:0021644)	< 0.01	1	1
phenol-containing compound catabolic process (GO:0019336)	< 0.01	1	1
response to cell cycle checkpoint signaling (GO:0072396)	< 0.01	1	1
microtubule anchoring at microtubule organizing center (GO:0072393)	< 0.01	1	1
negative regulation of thioredoxin peroxidase activity by peptidyl-threonine phosphorylation (GO:1903125)	< 0.01	1	1
gastrulation (GO:0007369)	< 0.01	1	1
negative regulation of TRAIL-activated apoptotic signaling pathway (GO:1903122)	< 0.01	1	1
regulation of TRAIL-activated apoptotic signaling pathway (GO:1903121)	< 0.01	1	1
oxalate metabolic process (GO:0033609)	< 0.01	1	1
positive regulation of catecholamine secretion (GO:0033605)	< 0.01	1	1
negative regulation of catecholamine secretion (GO:0033604)	< 0.01	1	1
positive regulation of dopamine secretion (GO:0033603)	< 0.01	1	1
negative regulation of dopamine secretion (GO:0033602)	< 0.01	1	1
positive regulation of mammary gland epithelial cell proliferation (GO:0033601)	< 0.01	1	1
negative regulation of mammary gland epithelial cell proliferation (GO:0033600)	< 0.01	1	1
trigeminal nerve structural organization (GO:0021637)	< 0.01	1	1
trigeminal nerve morphogenesis (GO:0021636)	< 0.01	1	1
optic nerve structural organization (GO:0021633)	< 0.01	1	1
flavin adenine dinucleotide catabolic process (GO:0072389)	< 0.01	1	1
optic nerve morphogenesis (GO:0021631)	< 0.01	1	1
olfactory nerve maturation (GO:0021630)	< 0.01	1	1
flavin adenine dinucleotide metabolic process (GO:0072387)	< 0.01	1	1
minus-end-directed organelle transport along microtubule (GO:0072385)	< 0.01	1	1
interleukin-22-mediated signaling pathway (GO:0140865)	< 0.01	1	1
pentose catabolic process (GO:0019323)	< 0.01	1	1
positive regulation of actin filament-based movement (GO:1903116)	< 0.01	1	1
pentose biosynthetic process (GO:0019322)	< 0.01	1	1
regulation of actin filament-based movement (GO:1903115)	< 0.01	1	1
pentose metabolic process (GO:0019321)	< 0.01	1	1
hexose catabolic process (GO:0019320)	< 0.01	1	1
DNA repair-dependent chromatin remodeling (GO:0140861)	< 0.01	1	1
thorax and anterior abdomen determination (GO:0007356)	< 0.01	1	1
zygotic determination of anterior/posterior axis, embryo (GO:0007354)	< 0.01	1	1
zygotic specification of dorsal/ventral axis (GO:0007352)	< 0.01	1	1
tripartite regional subdivision (GO:0007351)	< 0.01	1	1
blastoderm segmentation (GO:0007350)	< 0.01	1	1
olfactory nerve formation (GO:0021628)	< 0.01	1	1
olfactory nerve morphogenesis (GO:0021627)	< 0.01	1	1
central nervous system maturation (GO:0021626)	< 0.01	1	1
oculomotor nerve formation (GO:0021623)	< 0.01	1	1
hexose biosynthetic process (GO:0019319)	< 0.01	1	1
oculomotor nerve morphogenesis (GO:0021622)	< 0.01	1	1
hexose metabolic process (GO:0019318)	< 0.01	1	1
blood coagulation, fibrin clot formation (GO:0072378)	< 0.01	1	1
amylopectin metabolic process (GO:2000896)	< 0.01	1	1
fucose catabolic process (GO:0019317)	< 0.01	1	1
blood coagulation, common pathway (GO:0072377)	< 0.01	1	1
protein activation cascade (GO:0072376)	< 0.01	1	1
positive regulation of mitochondrial transcription (GO:1903109)	< 0.01	1	1
regulation of mitochondrial transcription (GO:1903108)	< 0.01	1	1
inositol catabolic process (GO:0019310)	< 0.01	1	1
1-phosphatidyl-1D-myo-inositol 3,5-bisphosphate metabolic process (GO:1903100)	< 0.01	1	1
regulation of mitotic cell cycle (GO:0007346)	< 0.01	1	1
pronuclear fusion (GO:0007344)	< 0.01	1	1
egg activation (GO:0007343)	< 0.01	1	1
fusion of sperm to egg plasma membrane involved in single fertilization (GO:0007342)	< 0.01	1	1
penetration of zona pellucida (GO:0007341)	< 0.01	1	1
acrosome reaction (GO:0007340)	< 0.01	1	1
hypoglossal nerve morphogenesis (GO:0021618)	< 0.01	1	1
glossopharyngeal nerve morphogenesis (GO:0021615)	< 0.01	1	1
facial nerve structural organization (GO:0021612)	< 0.01	1	1
facial nerve morphogenesis (GO:0021610)	< 0.01	1	1
D-ribose catabolic process (GO:0019303)	< 0.01	1	1
positive regulation of dipeptide transport (GO:2000880)	< 0.01	1	1
binding of sperm to zona pellucida (GO:0007339)	< 0.01	1	1
positive regulation of growth hormone receptor signaling pathway (GO:0060399)	< 0.01	1	1
single fertilization (GO:0007338)	< 0.01	1	1
regulation of growth hormone receptor signaling pathway (GO:0060398)	< 0.01	1	1
growth hormone receptor signaling pathway via JAK-STAT (GO:0060397)	< 0.01	1	1
growth hormone receptor signaling pathway (GO:0060396)	< 0.01	1	1
SMAD protein signal transduction (GO:0060395)	< 0.01	1	1
negative regulation of pathway-restricted SMAD protein phosphorylation (GO:0060394)	< 0.01	1	1
regulation of pathway-restricted SMAD protein phosphorylation (GO:0060393)	< 0.01	1	1
negative regulation of SMAD protein signal transduction (GO:0060392)	< 0.01	1	1
amino disaccharide catabolic process (GO:0052782)	< 0.01	1	1
positive regulation of SMAD protein signal transduction (GO:0060391)	< 0.01	1	1
regulation of SMAD protein signal transduction (GO:0060390)	< 0.01	1	1
cranial nerve maturation (GO:0021605)	< 0.01	1	1
cranial nerve structural organization (GO:0021604)	< 0.01	1	1
cranial nerve formation (GO:0021603)	< 0.01	1	1
positive regulation of oligopeptide transport (GO:2000878)	< 0.01	1	1
cranial nerve morphogenesis (GO:0021602)	< 0.01	1	1
chromosome passenger complex localization to kinetochore (GO:0072356)	< 0.01	1	1
regulation of progesterone secretion (GO:2000870)	< 0.01	1	1
tricarboxylic acid metabolic process (GO:0072350)	< 0.01	1	1
pathway-restricted SMAD protein phosphorylation (GO:0060389)	< 0.01	1	1
amino disaccharide metabolic process (GO:0052779)	< 0.01	1	1
synapse assembly involved in innervation (GO:0060386)	< 0.01	1	1
axonogenesis involved in innervation (GO:0060385)	< 0.01	1	1
innervation (GO:0060384)	< 0.01	1	1
positive regulation of DNA strand elongation (GO:0060383)	< 0.01	1	1
regulation of DNA strand elongation (GO:0060382)	< 0.01	1	1
positive regulation of single-stranded telomeric DNA binding (GO:0060381)	< 0.01	1	1
insemination (GO:0007320)	< 0.01	1	1
regulation of single-stranded telomeric DNA binding (GO:0060380)	< 0.01	1	1
positive regulation of estradiol secretion (GO:2000866)	< 0.01	1	1
response to anesthetic (GO:0072347)	< 0.01	1	1
regulation of estradiol secretion (GO:2000864)	< 0.01	1	1
rescue of stalled ribosome (GO:0072344)	< 0.01	1	1
positive regulation of aldosterone secretion (GO:2000860)	< 0.01	1	1
lactam catabolic process (GO:0072340)	< 0.01	1	1
cardiac muscle cell myoblast differentiation (GO:0060379)	< 0.01	1	1
cytosol to Golgi apparatus transport (GO:0140820)	< 0.01	1	1
regulation of brood size (GO:0060378)	< 0.01	1	1
negative regulation of mast cell differentiation (GO:0060377)	< 0.01	1	1
pole plasm assembly (GO:0007315)	< 0.01	1	1
regulation of mast cell differentiation (GO:0060375)	< 0.01	1	1
oocyte anterior/posterior axis specification (GO:0007314)	< 0.01	1	1
mast cell differentiation (GO:0060374)	< 0.01	1	1
regulation of ventricular cardiac muscle cell membrane depolarization (GO:0060373)	< 0.01	1	1
regulation of atrial cardiac muscle cell membrane repolarization (GO:0060372)	< 0.01	1	1
regulation of atrial cardiac muscle cell membrane depolarization (GO:0060371)	< 0.01	1	1
susceptibility to T cell mediated cytotoxicity (GO:0060370)	< 0.01	1	1
guanine metabolic process (GO:0046098)	< 0.01	1	1
regulation of aldosterone secretion (GO:2000858)	< 0.01	1	1
positive regulation of mineralocorticoid secretion (GO:2000857)	< 0.01	1	1
deoxyinosine metabolic process (GO:0046094)	< 0.01	1	1
lactam metabolic process (GO:0072338)	< 0.01	1	1
regulation of mineralocorticoid secretion (GO:2000855)	< 0.01	1	1
deoxycytidine metabolic process (GO:0046092)	< 0.01	1	1
positive regulation of corticosterone secretion (GO:2000854)	< 0.01	1	1
negative regulation of corticosterone secretion (GO:2000853)	< 0.01	1	1
deoxyadenosine metabolic process (GO:0046090)	< 0.01	1	1
UDP-galactose transmembrane transport (GO:0072334)	< 0.01	1	1
[truncated: 13,030 more rows]

## Sheet: Supplementary Table 7
Table S7: PANTHER Overrepresentation Test using GO cellular component terms (GO Ontology database, doi: 10.5281/zenodo.7709866). The background Gene-set includes all 20,102 genes that were tested in S-PrediXcan analysis. Results were FDR corrected for all GO and Go-Slim terms (n=15,028).
GO cellular component complete	Client Text Box Input (fold Enrichment)	Client Text Box Input (raw P-value)	Client Text Box Input (FDR)
plus-end kinesin complex (GO:0005873)	> 100	0.00596	1
Slx1-Slx4 complex (GO:0033557)	> 100	0.00596	1
kinesin II complex (GO:0016939)	> 100	0.00794	1
fumarate reductase complex (GO:0045283)	> 100	0.00992	1
succinate dehydrogenase complex (GO:0045281)	> 100	0.00992	1
respiratory chain complex II (GO:0045273)	> 100	0.00992	1
succinate dehydrogenase complex (ubiquinone) (GO:0045257)	> 100	0.00992	1
mitochondrial respiratory chain complex II, succinate dehydrogenase complex (ubiquinone) (GO:0005749)	> 100	0.00992	1
R2TP complex (GO:0097255)	> 100	0.0119	1
cAMP-dependent protein kinase complex (GO:0005952)	83.54	0.0139	1
cardiac myofibril (GO:0097512)	83.54	0.0139	1
pre-snoRNP complex (GO:0070761)	71.61	0.0158	1
autolysosome (GO:0044754)	62.66	0.0178	1
Golgi transport complex (GO:0017119)	55.69	0.0197	1
RNA polymerase II transcription repressor complex (GO:0090571)	50.12	0.0217	1
protein phosphatase type 1 complex (GO:0000164)	35.8	0.0295	1
secondary lysosome (GO:0005767)	35.8	0.0295	1
protein phosphatase type 2A complex (GO:0000159)	33.42	0.0314	1
dendritic shaft (GO:0043198)	28.64	0.00244	1
protein serine/threonine phosphatase complex (GO:0008287)	23.31	0.00359	1
M band (GO:0031430)	22.78	0.0448	1
phosphatase complex (GO:1903293)	22.28	0.00391	1
dendrite cytoplasm (GO:0032839)	20.05	0.0505	1
A band (GO:0031672)	15.66	0.0637	1
protein folding chaperone complex (GO:0101031)	14.32	0.0693	1
kinesin complex (GO:0005871)	12.53	0.0786	1
ciliary base (GO:0097546)	12.23	0.0804	1
ciliary tip (GO:0097542)	12.23	0.0804	1
myosin complex (GO:0016459)	11.93	0.0822	1
dendritic spine (GO:0043197)	10.59	0.00292	1
neuron spine (GO:0044309)	10.44	0.00304	1
vesicle tethering complex (GO:0099023)	9.64	0.1	1
axon cytoplasm (GO:1904115)	9.46	0.102	1
microbody membrane (GO:0031903)	8.95	0.108	1
transcription repressor complex (GO:0017053)	8.95	0.108	1
peroxisomal membrane (GO:0005778)	8.95	0.108	1
respiratory chain complex (GO:0098803)	7.71	0.124	1
actin filament bundle (GO:0032432)	7.59	0.125	1
mitochondrial respirasome (GO:0005746)	7.48	0.127	1
spindle microtubule (GO:0005876)	7.16	0.132	1
respirasome (GO:0070469)	6.87	0.137	1
neuron projection cytoplasm (GO:0120111)	6.6	0.143	1
axon terminus (GO:0043679)	5.7	0.163	1
mitochondrial outer membrane (GO:0005741)	5.66	0.0491	1
trans-Golgi network membrane (GO:0032588)	5.39	0.171	1
neuron projection terminus (GO:0044306)	5.06	0.181	1
organelle outer membrane (GO:0031968)	5.04	0.0603	1
outer membrane (GO:0019867)	4.99	0.0614	1
oxidoreductase complex (GO:1990204)	4.96	0.185	1
serine/threonine protein kinase complex (GO:1902554)	4.82	0.189	1
autophagosome (GO:0005776)	4.73	0.193	1
Z disc (GO:0030018)	4.6	0.198	1
ficolin-1-rich granule lumen (GO:1904813)	4.56	0.199	1
inner mitochondrial membrane protein complex (GO:0098800)	4.32	0.209	1
I band (GO:0031674)	4.14	0.217	1
protein kinase complex (GO:1902911)	4.14	0.217	1
microbody (GO:0042579)	4.04	0.221	1
Golgi stack (GO:0005795)	4.04	0.221	1
peroxisome (GO:0005777)	4.04	0.221	1
perikaryon (GO:0043204)	3.92	0.228	1
protein-DNA complex (GO:0032993)	3.89	0.229	1
dendrite (GO:0030425)	3.78	0.0206	1
microtubule associated complex (GO:0005875)	3.77	0.235	1
dendritic tree (GO:0097447)	3.76	0.0209	1
postsynapse (GO:0098794)	3.69	0.0223	1
postsynaptic density (GO:0014069)	3.62	0.106	1
late endosome membrane (GO:0031902)	3.58	0.246	1
neuronal cell body (GO:0043025)	3.54	0.0524	1
somatodendritic compartment (GO:0036477)	3.5	0.013	1
asymmetric synapse (GO:0032279)	3.47	0.114	1
postsynaptic specialization (GO:0099572)	3.36	0.119	1
neuron to neuron synapse (GO:0098984)	3.19	0.13	1
ficolin-1-rich granule (GO:0101002)	3.11	0.277	1
cell body (GO:0044297)	3.1	0.0718	1
Golgi apparatus subcompartment (GO:0098791)	3.09	0.137	1
midbody (GO:0030496)	3.02	0.284	1
axon (GO:0030424)	2.81	0.0902	1
sarcomere (GO:0030017)	2.77	0.306	1
ribosome (GO:0005840)	2.77	0.306	1
nuclear chromosome (GO:0000228)	2.71	0.311	1
lytic vacuole membrane (GO:0098852)	2.7	0.169	1
focal adhesion (GO:0005925)	2.7	0.169	1
lysosomal membrane (GO:0005765)	2.7	0.169	1
cell-substrate junction (GO:0030055)	2.67	0.172	1
myofibril (GO:0030016)	2.56	0.327	1
basolateral plasma membrane (GO:0016323)	2.56	0.327	1
synapse (GO:0045202)	2.48	0.0301	1
contractile fiber (GO:0043292)	2.45	0.339	1
vacuolar membrane (GO:0005774)	2.44	0.198	1
mitochondrial membrane (GO:0031966)	2.43	0.125	1
plasma membrane bounded cell projection cytoplasm (GO:0032838)	2.36	0.348	1
extracellular exosome (GO:0070062)	2.36	0.0158	1
extracellular vesicle (GO:1903561)	2.33	0.0168	1
extracellular organelle (GO:0043230)	2.33	0.0169	1
extracellular membrane-bounded organelle (GO:0065010)	2.33	0.0169	1
lytic vacuole (GO:0000323)	2.32	0.138	1
lysosome (GO:0005764)	2.32	0.138	1
actin cytoskeleton (GO:0015629)	2.31	0.215	1
basal plasma membrane (GO:0009925)	2.27	0.36	1
mitochondrial envelope (GO:0005740)	2.26	0.146	1
neuron projection (GO:0043005)	2.23	0.0693	1
trans-Golgi network (GO:0005802)	2.21	0.367	1
distal axon (GO:0150034)	2.19	0.37	1
cell junction (GO:0030054)	2.17	0.025	1
mitochondrial protein-containing complex (GO:0098798)	2.12	0.379	1
presynapse (GO:0098793)	2.11	0.245	1
basal part of cell (GO:0045178)	2.11	0.38	1
transferase complex, transferring phosphorus-containing groups (GO:0061695)	2.08	0.385	1
vacuole (GO:0005773)	2.05	0.178	1
cytoplasmic region (GO:0099568)	2.01	0.395	1
anchoring junction (GO:0070161)	1.98	0.191	1
late endosome (GO:0005770)	1.94	0.407	1
secretory granule lumen (GO:0034774)	1.93	0.408	1
cytoplasmic vesicle lumen (GO:0060205)	1.91	0.411	1
vesicle lumen (GO:0031983)	1.9	0.413	1
envelope (GO:0031975)	1.88	0.16	1
organelle envelope (GO:0031967)	1.88	0.16	1
vesicle (GO:0031982)	1.86	0.0228	1
centrosome (GO:0005813)	1.82	0.302	1
nucleolus (GO:0005730)	1.81	0.23	1
membrane microdomain (GO:0098857)	1.78	0.434	1
membrane raft (GO:0045121)	1.78	0.434	1
ribonucleoprotein complex (GO:1990904)	1.71	0.328	1
cilium (GO:0005929)	1.68	0.337	1
perinuclear region of cytoplasm (GO:0048471)	1.65	0.343	1
bounding membrane of organelle (GO:0098588)	1.64	0.255	1
extracellular space (GO:0005615)	1.61	0.14	1
organelle membrane (GO:0031090)	1.61	0.11	1
organelle subcompartment (GO:0031984)	1.6	0.31	1
protein-containing complex (GO:0032991)	1.59	0.0431	1
synaptic membrane (GO:0097060)	1.59	0.472	1
nuclear speck (GO:0016607)	1.48	0.495	1
extracellular region (GO:0005576)	1.46	0.252	1
intracellular non-membrane-bounded organelle (GO:0043232)	1.46	0.148	1
non-membrane-bounded organelle (GO:0043228)	1.46	0.148	1
spindle (GO:0005819)	1.43	0.508	1
glutamatergic synapse (GO:0098978)	1.42	0.51	1
mitochondrion (GO:0005739)	1.41	0.523	1
catalytic complex (GO:1902494)	1.4	0.524	1
microtubule organizing center (GO:0005815)	1.39	0.654	1
intracellular protein-containing complex (GO:0140535)	1.36	0.658	1
plasma membrane bounded cell projection (GO:0120025)	1.34	0.413	1
cytosol (GO:0005829)	1.33	0.235	1
transcription regulator complex (GO:0005667)	1.31	0.54	1
cytoskeleton (GO:0005856)	1.3	0.579	1
microtubule cytoskeleton (GO:0015630)	1.3	0.499	1
supramolecular fiber (GO:0099512)	1.29	0.667	1
supramolecular polymer (GO:0099081)	1.28	0.669	1
cell projection (GO:0042995)	1.28	0.582	1
microtubule (GO:0005874)	1.27	0.552	1
mitochondrial inner membrane (GO:0005743)	1.26	0.553	1
nuclear lumen (GO:0031981)	1.23	0.52	1
membrane (GO:0016020)	1.22	0.266	1
cell-cell junction (GO:0005911)	1.2	0.571	1
nucleoplasm (GO:0005654)	1.19	0.659	1
mitochondrial matrix (GO:0005759)	1.18	0.577	1
nuclear envelope (GO:0005635)	1.18	0.578	1
endomembrane system (GO:0012505)	1.15	0.676	1
organelle inner membrane (GO:0019866)	1.13	0.595	1
organelle lumen (GO:0043233)	1.09	0.695	1
intracellular organelle lumen (GO:0070013)	1.09	0.695	1
membrane-enclosed lumen (GO:0031974)	1.09	0.695	1
Golgi apparatus (GO:0005794)	1.09	0.752	1
nucleus (GO:0005634)	1.09	0.709	1
chromatin (GO:0000785)	1.08	0.707	1
chromosome (GO:0005694)	1.07	0.756	1
endosome membrane (GO:0010008)	1.05	0.62	1
membrane-bounded organelle (GO:0043227)	1.05	0.836	1
organelle (GO:0043226)	1.04	0.829	1
endoplasmic reticulum membrane (GO:0005789)	1.02	1	1
endoplasmic reticulum subcompartment (GO:0098827)	1.02	1	1
cellular_component (GO:0005575)	1.01	1	1
nuclear protein-containing complex (GO:0140513)	1.01	1	1
intracellular organelle (GO:0043229)	1	1	1
nuclear outer membrane-endoplasmic reticulum membrane network (GO:0042175)	1	1	1
cytoplasm (GO:0005737)	0.98	0.847	1
cellular anatomical entity (GO:0110165)	0.98	0.66	1
plasma membrane (GO:0005886)	0.97	1	1
vesicle membrane (GO:0012506)	0.95	1	1
plasma membrane region (GO:0098590)	0.95	1	1
intracellular anatomical structure (GO:0005622)	0.94	0.487	1
intracellular membrane-bounded organelle (GO:0043231)	0.93	0.694	1
supramolecular complex (GO:0099080)	0.93	1	1
cell periphery (GO:0071944)	0.89	0.841	1
endoplasmic reticulum (GO:0005783)	0.89	1	1
Golgi membrane (GO:0000139)	0.88	1	1
polymeric cytoskeletal fiber (GO:0099513)	0.87	1	1
Unclassified (UNCLASSIFIED)	0.76	1	1
nuclear body (GO:0016604)	0.74	1	1
transferase complex (GO:1990234)	0.73	1	1
cell surface (GO:0009986)	0.73	1	1
cytoplasmic vesicle (GO:0031410)	0.73	0.79	1
intracellular vesicle (GO:0097708)	0.73	0.79	1
secretory granule (GO:0030141)	0.71	1	1
secretory vesicle (GO:0099503)	0.6	1	1
endosome (GO:0005768)	0.57	1	1
membrane protein complex (GO:0098796)	0.51	0.719	1
cytoplasmic vesicle membrane (GO:0030659)	0.48	0.72	1
apical junction complex (GO:0043296)	< 0.01	1	1
apoptosome (GO:0043293)	< 0.01	1	1
cytoplasmic side of transport vesicle membrane (GO:0098539)	< 0.01	1	1
RAVE complex (GO:0043291)	< 0.01	1	1
deuterosome (GO:0098536)	< 0.01	1	1
dense core granule lumen (GO:0098898)	< 0.01	1	1
mitochondrial processing peptidase complex (GO:0017087)	< 0.01	1	1
ATPase dependent transmembrane transport complex (GO:0098533)	< 0.01	1	1
postsynaptic endosome membrane (GO:0098895)	< 0.01	1	1
extrinsic component of presynaptic endocytic zone membrane (GO:0098894)	< 0.01	1	1
CatSper complex (GO:0036128)	< 0.01	1	1
extrinsic component of postsynaptic specialization membrane (GO:0098892)	< 0.01	1	1
sperm flagellum (GO:0036126)	< 0.01	1	1
CHOP-C/EBP complex (GO:0036488)	< 0.01	1	1
astrocyte projection (GO:0097449)	< 0.01	1	1
extrinsic component of postsynaptic membrane (GO:0098890)	< 0.01	1	1
fatty acid beta-oxidation multienzyme complex (GO:0036125)	< 0.01	1	1
spine apparatus (GO:0097444)	< 0.01	1	1
sorting endosome (GO:0097443)	< 0.01	1	1
CA3 pyramidal cell dendrite (GO:0097442)	< 0.01	1	1
basal dendrite (GO:0097441)	< 0.01	1	1
apical dendrite (GO:0097440)	< 0.01	1	1
late recombination nodule (GO:0005715)	< 0.01	1	1
nuclear membrane protein complex (GO:0106083)	< 0.01	1	1
matrix side of mitochondrial inner membrane (GO:0099617)	< 0.01	1	1
recombination nodule (GO:0005713)	< 0.01	1	1
serine-type peptidase complex (GO:1905286)	< 0.01	1	1
chiasma (GO:0005712)	< 0.01	1	1
phosphatidylinositol 3-kinase complex, class III (GO:0035032)	< 0.01	1	1
gamma-catenin-TCF7L2 complex (GO:0071665)	< 0.01	1	1
catenin-TCF7L2 complex (GO:0071664)	< 0.01	1	1
U4/U6 x U5 tri-snRNP complex (GO:0046540)	< 0.01	1	1
extrinsic component of presynaptic membrane (GO:0098888)	< 0.01	1	1
RISC-loading complex (GO:0070578)	< 0.01	1	1
hyaluranon cable (GO:0036117)	< 0.01	1	1
trans-Golgi network transport vesicle membrane (GO:0012510)	< 0.01	1	1
intracellular cyclic nucleotide activated cation channel complex (GO:0017071)	< 0.01	1	1
mitochondrial proton-transporting ATP synthase complex, coupling factor F(o) (GO:0000276)	< 0.01	1	1
mitochondrial proton-transporting ATP synthase complex, catalytic sector F(1) (GO:0000275)	< 0.01	1	1
mitochondrial proton-transporting ATP synthase, stator stalk (GO:0000274)	< 0.01	1	1
dense body (GO:0097433)	< 0.01	1	1
spectrin (GO:0008091)	< 0.01	1	1
mitotic spindle pole (GO:0097431)	< 0.01	1	1
polytene chromosome (GO:0005700)	< 0.01	1	1
neurotransmitter receptor complex (GO:0098878)	< 0.01	1	1
ER to Golgi transport vesicle membrane (GO:0012507)	< 0.01	1	1
ASTRA complex (GO:0070209)	< 0.01	1	1
epididymosome (GO:0098875)	< 0.01	1	1
platelet-derived growth factor complex (GO:1990265)	< 0.01	1	1
postsynaptic actin cytoskeleton (GO:0098871)	< 0.01	1	1
microbody lumen (GO:0031907)	< 0.01	1	1
late endosome lumen (GO:0031906)	< 0.01	1	1
early endosome lumen (GO:0031905)	< 0.01	1	1
microtubule bundle (GO:0097427)	< 0.01	1	1
endosome lumen (GO:0031904)	< 0.01	1	1
cytoplasmic ribonucleoprotein granule (GO:0036464)	< 0.01	1	1
ribonuclease III complex (GO:1903095)	< 0.01	1	1
SUMO ligase complex (GO:0106068)	< 0.01	1	1
early endosome membrane (GO:0031901)	< 0.01	1	1
tubular endosome (GO:0097422)	< 0.01	1	1
macropinosome (GO:0044354)	< 0.01	1	1
pinosome (GO:0044352)	< 0.01	1	1
microtubule plus-end (GO:0035371)	< 0.01	1	1
ectoplasm (GO:0043265)	< 0.01	1	1
UBC13-UEV1A complex (GO:0035370)	< 0.01	1	1
serine C-palmitoyltransferase complex (GO:0017059)	< 0.01	1	1
laminin-11 complex (GO:0043260)	< 0.01	1	1
negative cofactor 2 complex (GO:0017054)	< 0.01	1	1
PCNA-p21 complex (GO:0070557)	< 0.01	1	1
cluster of actin-based cell projections (GO:0098862)	< 0.01	1	1
synaptobrevin 2-SNAP-25-syntaxin-3-complexin complex (GO:0070554)	< 0.01	1	1
keratohyalin granule (GO:0036457)	< 0.01	1	1
neurofibrillary tangle (GO:0097418)	< 0.01	1	1
voltage-gated potassium channel complex (GO:0008076)	< 0.01	1	1
BRISC complex (GO:0070552)	< 0.01	1	1
guanylate cyclase complex, soluble (GO:0008074)	< 0.01	1	1
growth factor complex (GO:0036454)	< 0.01	1	1
classical Lewy body (GO:0097414)	< 0.01	1	1
ESCRT complex (GO:0036452)	< 0.01	1	1
Lewy body (GO:0097413)	< 0.01	1	1
ASAP complex (GO:0061574)	< 0.01	1	1
subapical complex (GO:0035003)	< 0.01	1	1
laminin-10 complex (GO:0043259)	< 0.01	1	1
histone locus body (GO:0035363)	< 0.01	1	1
laminin-8 complex (GO:0043257)	< 0.01	1	1
oligosaccharyltransferase III complex (GO:0035000)	< 0.01	1	1
laminin complex (GO:0043256)	< 0.01	1	1
actin-based cell projection (GO:0098858)	< 0.01	1	1
HCN channel complex (GO:0098855)	< 0.01	1	1
Atg12-Atg5-Atg16 complex (GO:0034274)	< 0.01	1	1
uniplex complex (GO:1990246)	< 0.01	1	1
phosphatidylinositol 3-kinase complex, class III, type II (GO:0034272)	< 0.01	1	1
phosphatidylinositol 3-kinase complex, class III, type I (GO:0034271)	< 0.01	1	1
microtubule minus-end (GO:0036449)	< 0.01	1	1
PeBoW complex (GO:0070545)	< 0.01	1	1
glial cytoplasmic inclusion (GO:0097409)	< 0.01	1	1
extrinsic component of synaptic vesicle membrane (GO:0098850)	< 0.01	1	1
CAF-1 complex (GO:0033186)	< 0.01	1	1
commitment complex (GO:0000243)	< 0.01	1	1
dolichol-phosphate-mannose synthase complex (GO:0033185)	< 0.01	1	1
pericentriolar material (GO:0000242)	< 0.01	1	1
clathrin-sculpted gamma-aminobutyric acid transport vesicle membrane (GO:0061202)	< 0.01	1	1
clathrin-sculpted gamma-aminobutyric acid transport vesicle (GO:0061200)	< 0.01	1	1
plasma membrane proton-transporting V-type ATPase complex (GO:0033181)	< 0.01	1	1
proton-transporting V-type ATPase, V1 domain (GO:0033180)	< 0.01	1	1
Toll-like receptor 2-Toll-like receptor 6 protein complex (GO:0035355)	< 0.01	1	1
Toll-like receptor 1-Toll-like receptor 2 protein complex (GO:0035354)	< 0.01	1	1
cortical granule (GO:0060473)	< 0.01	1	1
Ragulator complex (GO:0071986)	< 0.01	1	1
Fanconi anaemia nuclear complex (GO:0043240)	< 0.01	1	1
podocyte foot (GO:0098846)	< 0.01	1	1
postsynaptic endosome (GO:0098845)	< 0.01	1	1
postsynaptic endocytic zone membrane (GO:0098844)	< 0.01	1	1
postsynaptic endocytic zone (GO:0098843)	< 0.01	1	1
AIP1-IRE1 complex (GO:1990597)	< 0.01	1	1
postsynaptic early endosome (GO:0098842)	< 0.01	1	1
STING complex (GO:1990231)	< 0.01	1	1
BRCA1-C complex (GO:0070533)	< 0.01	1	1
proton-transporting V-type ATPase, V0 domain (GO:0033179)	< 0.01	1	1
BRCA1-B complex (GO:0070532)	< 0.01	1	1
proton-transporting two-sector ATPase complex, catalytic domain (GO:0033178)	< 0.01	1	1
astral microtubule (GO:0000235)	< 0.01	1	1
BRCA1-A complex (GO:0070531)	< 0.01	1	1
proton-transporting two-sector ATPase complex, proton-transporting domain (GO:0033177)	< 0.01	1	1
ATF1-ATF4 transcription factor complex (GO:1990590)	< 0.01	1	1
proton-transporting V-type ATPase complex (GO:0033176)	< 0.01	1	1
dendritic spine head (GO:0044327)	< 0.01	1	1
dendritic spine neck (GO:0044326)	< 0.01	1	1
migrasome (GO:0140494)	< 0.01	1	1
endoplasmic reticulum quality control compartment (GO:0044322)	< 0.01	1	1
receptor complex (GO:0043235)	< 0.01	1	1
nuclear replication fork (GO:0043596)	< 0.01	1	1
postsynaptic density membrane (GO:0098839)	< 0.01	1	1
postsynaptic recycling endosome (GO:0098837)	< 0.01	1	1
iron-sulfur cluster assembly complex (GO:1990229)	< 0.01	1	1
phosphatidylinositol phosphate phosphatase complex (GO:1904144)	< 0.01	1	1
presynaptic endocytic zone membrane (GO:0098835)	< 0.01	1	1
female germ cell nucleus (GO:0001674)	< 0.01	1	1
ATF4-CREB1 transcription factor complex (GO:1990589)	< 0.01	1	1
male germ cell nucleus (GO:0001673)	< 0.01	1	1
presynaptic endocytic zone (GO:0098833)	< 0.01	1	1
presynaptic active zone cytoplasmic component (GO:0098831)	< 0.01	1	1
presynaptic endosome (GO:0098830)	< 0.01	1	1
cardiac Troponin complex (GO:1990584)	< 0.01	1	1
L-cysteine desulfurase complex (GO:1990221)	< 0.01	1	1
ERCC4-ERCC1 complex (GO:0070522)	< 0.01	1	1
intracellular ferritin complex (GO:0008043)	< 0.01	1	1
interphotoreceptor matrix (GO:0033165)	< 0.01	1	1
cone cell pedicle (GO:0044316)	< 0.01	1	1
vacuolar proton-transporting V-type ATPase, V1 domain (GO:0000221)	< 0.01	1	1
vacuolar proton-transporting V-type ATPase, V0 domain (GO:0000220)	< 0.01	1	1
melanosome membrane (GO:0033162)	< 0.01	1	1
SPOTS complex (GO:0035339)	< 0.01	1	1
macrophage migration inhibitory factor receptor complex (GO:0035692)	< 0.01	1	1
acrosomal vesicle (GO:0001669)	< 0.01	1	1
Schmidt-Lanterman incisure (GO:0043220)	< 0.01	1	1
endoplasmic reticulum tubular network membrane (GO:0098826)	< 0.01	1	1
mitochondrial DNA-directed RNA polymerase complex (GO:0034245)	< 0.01	1	1
perinuclear endoplasmic reticulum membrane (GO:1990578)	< 0.01	1	1
CAK-ERCC2 complex (GO:0070516)	< 0.01	1	1
microprocessor complex (GO:0070877)	< 0.01	1	1
SOSS complex (GO:0070876)	< 0.01	1	1
TERT-RMRP complex (GO:1990572)	< 0.01	1	1
axonal spine (GO:0044308)	< 0.01	1	1
tRNA-intron endonuclease complex (GO:0000214)	< 0.01	1	1
dendritic branch (GO:0044307)	< 0.01	1	1
calyx of Held (GO:0044305)	< 0.01	1	1
photoreceptor cell cilium (GO:0097733)	< 0.01	1	1
main axon (GO:0044304)	< 0.01	1	1
MLL3/4 complex (GO:0044666)	< 0.01	1	1
9+2 non-motile cilium (GO:0097732)	< 0.01	1	1
MLL1/2 complex (GO:0044665)	< 0.01	1	1
9+0 non-motile cilium (GO:0097731)	< 0.01	1	1
dentate gyrus mossy fiber (GO:0044302)	< 0.01	1	1
cytoskeletal calyx (GO:0033150)	< 0.01	1	1
non-motile cilium (GO:0097730)	< 0.01	1	1
climbing fiber (GO:0044301)	< 0.01	1	1
eukaryotic 43S preinitiation complex (GO:0016282)	< 0.01	1	1
cerebellar mossy fiber (GO:0044300)	< 0.01	1	1
eukaryotic translation initiation factor 4F complex (GO:0016281)	< 0.01	1	1
lateral loop (GO:0043219)	< 0.01	1	1
compact myelin (GO:0043218)	< 0.01	1	1
sperm fibrous sheath (GO:0035686)	< 0.01	1	1
elastic fiber (GO:0071953)	< 0.01	1	1
granular component (GO:0001652)	< 0.01	1	1
dense fibrillar component (GO:0001651)	< 0.01	1	1
fibrillar center (GO:0001650)	< 0.01	1	1
HSP90-CDC37 chaperone complex (GO:1990565)	< 0.01	1	1
synaptic vesicle lumen (GO:0034592)	< 0.01	1	1
histone H3-K14 acetyltransferase complex (GO:0036409)	< 0.01	1	1
9+2 motile cilium (GO:0097729)	< 0.01	1	1
9+0 motile cilium (GO:0097728)	< 0.01	1	1
cyclin/CDK positive transcription elongation factor complex (GO:0008024)	< 0.01	1	1
transcription elongation factor complex (GO:0008023)	< 0.01	1	1
IkappaB kinase complex (GO:0008385)	< 0.01	1	1
extrinsic component of membrane (GO:0019898)	< 0.01	1	1
synaptic vesicle (GO:0008021)	< 0.01	1	1
extrinsic component of plasma membrane (GO:0019897)	< 0.01	1	1
RNA polymerase I core factor complex (GO:0070860)	< 0.01	1	1
amyloid-beta complex (GO:0106003)	< 0.01	1	1
mCRD-mediated mRNA stability complex (GO:0106002)	< 0.01	1	1
prefoldin complex (GO:0016272)	< 0.01	1	1
bleb (GO:0032059)	< 0.01	1	1
myelin sheath (GO:0043209)	< 0.01	1	1
methylcrotonoyl-CoA carboxylase complex (GO:1905202)	< 0.01	1	1
translation release factor complex (GO:0018444)	< 0.01	1	1
axon hillock (GO:0043203)	< 0.01	1	1
lysosomal lumen (GO:0043202)	< 0.01	1	1
Ku70:Ku80 complex (GO:0043564)	< 0.01	1	1
Myc-Max complex (GO:0071943)	< 0.01	1	1
XPC complex (GO:0071942)	< 0.01	1	1
plasma membrane signaling receptor complex (GO:0098802)	< 0.01	1	1
cell body fiber (GO:0070852)	< 0.01	1	1
melanosome (GO:0042470)	< 0.01	1	1
guanyl-nucleotide exchange factor complex (GO:0032045)	< 0.01	1	1
DSIF complex (GO:0032044)	< 0.01	1	1
small-subunit processome (GO:0032040)	< 0.01	1	1
gamma-delta T cell receptor complex (GO:0042106)	< 0.01	1	1
alpha-beta T cell receptor complex (GO:0042105)	< 0.01	1	1
core mediator complex (GO:0070847)	< 0.01	1	1
T cell receptor complex (GO:0042101)	< 0.01	1	1
chromosome, telomeric repeat region (GO:0140445)	< 0.01	1	1
integrator complex (GO:0032039)	< 0.01	1	1
Mon1-Ccz1 complex (GO:0035658)	< 0.01	1	1
eRF1 methyltransferase complex (GO:0035657)	< 0.01	1	1
MHC class Ib protein complex (GO:0032398)	< 0.01	1	1
photoreceptor connecting cilium (GO:0032391)	< 0.01	1	1
UDP-N-acetylglucosamine transferase complex (GO:0043541)	< 0.01	1	1
cleavage body (GO:0071920)	< 0.01	1	1
phospholipid-translocating ATPase complex (GO:1990531)	< 0.01	1	1
endoplasmic reticulum-Golgi intermediate compartment membrane (GO:0033116)	< 0.01	1	1
katanin complex (GO:0008352)	< 0.01	1	1
retrograde transporter complex, Golgi to ER (GO:0061852)	< 0.01	1	1
subcortical maternal complex (GO:0106333)	< 0.01	1	1
leading edge of lamellipodium (GO:0061851)	< 0.01	1	1
MutLalpha complex (GO:0032389)	< 0.01	1	1
NELF complex (GO:0032021)	< 0.01	1	1
prominosome (GO:0071914)	< 0.01	1	1
glycosylphosphatidylinositol-mannosyltransferase I complex (GO:1990529)	< 0.01	1	1
replication fork protection complex (GO:0031298)	< 0.01	1	1
paraferritin complex (GO:0070826)	< 0.01	1	1
Sin3-type complex (GO:0070822)	< 0.01	1	1
cis-Golgi network membrane (GO:0033106)	< 0.01	1	1
tertiary granule membrane (GO:0070821)	< 0.01	1	1
tertiary granule (GO:0070820)	< 0.01	1	1
dendritic spine cytoplasm (GO:0061846)	< 0.01	1	1
neuron projection branch point (GO:0061845)	< 0.01	1	1
aggresome (GO:0016235)	< 0.01	1	1
nuclear pore nuclear basket (GO:0044615)	< 0.01	1	1
inclusion body (GO:0016234)	< 0.01	1	1
nuclear pore cytoplasmic filaments (GO:0044614)	< 0.01	1	1
nuclear pore central transport channel (GO:0044613)	< 0.01	1	1
Cdc73/Paf1 complex (GO:0016593)	< 0.01	1	1
nuclear pore inner ring (GO:0044611)	< 0.01	1	1
mediator complex (GO:0016592)	< 0.01	1	1
dynein axonemal particle (GO:0120293)	< 0.01	1	1
RNA polymerase II, holoenzyme (GO:0016591)	< 0.01	1	1
ACF complex (GO:0016590)	< 0.01	1	1
GET complex (GO:0043529)	< 0.01	1	1
tRNA methyltransferase complex (GO:0043527)	< 0.01	1	1
mitochondrial prohibitin complex (GO:0035632)	< 0.01	1	1
CD40 receptor complex (GO:0035631)	< 0.01	1	1
phagolysosome (GO:0032010)	< 0.01	1	1
CST complex (GO:1990879)	< 0.01	1	1
cytoplasmic side of nuclear pore (GO:1990876)	< 0.01	1	1
CLOCK-BMAL transcription complex (GO:1990513)	< 0.01	1	1
omegasome membrane (GO:1903349)	< 0.01	1	1
DBIRD complex (GO:0044609)	< 0.01	1	1
NURF complex (GO:0016589)	< 0.01	1	1
RSC-type complex (GO:0016586)	< 0.01	1	1
procollagen-proline 4-dioxygenase complex (GO:0016222)	< 0.01	1	1
early phagosome (GO:0032009)	< 0.01	1	1
NuRD complex (GO:0016581)	< 0.01	1	1
autolysosome lumen (GO:0120282)	< 0.01	1	1
Sin3 complex (GO:0016580)	< 0.01	1	1
senescence-associated heterochromatin focus (GO:0035985)	< 0.01	1	1
interleukin-28 receptor complex (GO:0032002)	< 0.01	1	1
interleukin-12 complex (GO:0043514)	< 0.01	1	1
inhibin B complex (GO:0043513)	< 0.01	1	1
inhibin A complex (GO:0043512)	< 0.01	1	1
inhibin complex (GO:0043511)	< 0.01	1	1
dehydrodolichyl diphosphate synthase complex (GO:1904423)	< 0.01	1	1
polysomal ribosome (GO:0042788)	< 0.01	1	1
ionotropic glutamate receptor complex (GO:0008328)	< 0.01	1	1
exon-exon junction subcomplex mago-y14 (GO:1990501)	< 0.01	1	1
glycosylphosphatidylinositol-N-acetylglucosaminyltransferase (GPI-GnT) complex (GO:0000506)	< 0.01	1	1
basal tubulobulbar complex (GO:0061829)	< 0.01	1	1
apical tubulobulbar complex (GO:0061828)	< 0.01	1	1
sperm head (GO:0061827)	< 0.01	1	1
podosome ring (GO:0061826)	< 0.01	1	1
proteasome complex (GO:0000502)	< 0.01	1	1
transcription factor AP-1 complex (GO:0035976)	< 0.01	1	1
CENP-A containing nucleosome (GO:0043505)	< 0.01	1	1
CD95 death-inducing signaling complex (GO:0031265)	< 0.01	1	1
death-inducing signaling complex (GO:0031264)	< 0.01	1	1
male pronucleus (GO:0001940)	< 0.01	1	1
Ndc80 complex (GO:0031262)	< 0.01	1	1
DNA replication preinitiation complex (GO:0031261)	< 0.01	1	1
pseudopodium membrane (GO:0031260)	< 0.01	1	1
Wnt-Frizzled-LRP5/6 complex (GO:1990851)	< 0.01	1	1
filopodium (GO:0030175)	< 0.01	1	1
female pronucleus (GO:0001939)	< 0.01	1	1
RNA cap binding complex (GO:0034518)	< 0.01	1	1
uropod membrane (GO:0031259)	< 0.01	1	1
lamellipodium membrane (GO:0031258)	< 0.01	1	1
cell trailing edge membrane (GO:0031257)	< 0.01	1	1
proteasome storage granule (GO:0034515)	< 0.01	1	1
leading edge membrane (GO:0031256)	< 0.01	1	1
cell trailing edge (GO:0031254)	< 0.01	1	1
extrinsic component of endoplasmic reticulum membrane (GO:0042406)	< 0.01	1	1
uropod (GO:0001931)	< 0.01	1	1
cell projection membrane (GO:0031253)	< 0.01	1	1
nuclear inclusion body (GO:0042405)	< 0.01	1	1
cell leading edge (GO:0031252)	< 0.01	1	1
PAN complex (GO:0031251)	< 0.01	1	1
GPI-anchor transamidase complex (GO:0042765)	< 0.01	1	1
integrin complex (GO:0008305)	< 0.01	1	1
caspase complex (GO:0008303)	< 0.01	1	1
7SK snRNP (GO:0120259)	< 0.01	1	1
B cell receptor complex (GO:0019815)	< 0.01	1	1
immunoglobulin complex (GO:0019814)	< 0.01	1	1
protein acetyltransferase complex (GO:0031248)	< 0.01	1	1
chromosome, centromeric core domain (GO:0034506)	< 0.01	1	1
Hrd1p ubiquitin ligase ERAD-L complex (GO:0000839)	< 0.01	1	1
NLRP6 inflammasome complex (GO:0140738)	< 0.01	1	1
Hrd1p ubiquitin ligase complex (GO:0000836)	< 0.01	1	1
ER ubiquitin ligase complex (GO:0000835)	< 0.01	1	1
lateral wall of outer hair cell (GO:0120249)	< 0.01	1	1
photoreceptor inner segment (GO:0001917)	< 0.01	1	1
cytosolic proteasome complex (GO:0031597)	< 0.01	1	1
extrinsic component of cytoplasmic side of plasma membrane (GO:0031234)	< 0.01	1	1
nuclear proteasome complex (GO:0031595)	< 0.01	1	1
extrinsic component of external side of plasma membrane (GO:0031232)	< 0.01	1	1
neuromuscular junction (GO:0031594)	< 0.01	1	1
centrosomal corona (GO:0031592)	< 0.01	1	1
protein kinase 5 complex (GO:0016533)	< 0.01	1	1
stereocilium coat (GO:0120234)	< 0.01	1	1
trans-Golgi network transport vesicle (GO:0030140)	< 0.01	1	1
DNA recombinase auxiliary factor complex (GO:0120231)	< 0.01	1	1
H4 histone acetyltransferase complex (GO:1902562)	< 0.01	1	1
angiogenin-PRI complex (GO:0032311)	< 0.01	1	1
GMP reductase complex (GO:1902560)	< 0.01	1	1
nucleotide-activated protein kinase complex (GO:0031588)	< 0.01	1	1
presynaptic membrane (GO:0042734)	< 0.01	1	1
growth cone filopodium (GO:1990812)	< 0.01	1	1
MWP complex (GO:1990811)	< 0.01	1	1
endocytic vesicle (GO:0030139)	< 0.01	1	1
sarcoplasmic reticulum (GO:0016529)	< 0.01	1	1
ESCRT III complex (GO:0000815)	< 0.01	1	1
sarcoplasm (GO:0016528)	< 0.01	1	1
COPI-coated vesicle (GO:0030137)	< 0.01	1	1
ESCRT II complex (GO:0000814)	< 0.01	1	1
outer dynein arm docking complex (GO:0120228)	< 0.01	1	1
clathrin-coated vesicle (GO:0030136)	< 0.01	1	1
ESCRT I complex (GO:0000813)	< 0.01	1	1
coated vesicle (GO:0030135)	< 0.01	1	1
Swr1 complex (GO:0000812)	< 0.01	1	1
COPII-coated ER to Golgi transport vesicle (GO:0030134)	< 0.01	1	1
GINS complex (GO:0000811)	< 0.01	1	1
transport vesicle (GO:0030133)	< 0.01	1	1
clathrin coat of coated pit (GO:0030132)	< 0.01	1	1
clathrin adaptor complex (GO:0030131)	< 0.01	1	1
clathrin coat of trans-Golgi network vesicle (GO:0030130)	< 0.01	1	1
endoribonuclease complex (GO:1902555)	< 0.01	1	1
MutSbeta complex (GO:0032302)	< 0.01	1	1
MutSalpha complex (GO:0032301)	< 0.01	1	1
mismatch repair complex (GO:0032300)	< 0.01	1	1
calpain complex (GO:0110158)	< 0.01	1	1
reelin complex (GO:0110157)	< 0.01	1	1
tertiary granule lumen (GO:1904724)	< 0.01	1	1
RSF complex (GO:0031213)	< 0.01	1	1
endoplasmic reticulum palmitoyltransferase complex (GO:0031211)	< 0.01	1	1
origin recognition complex (GO:0000808)	< 0.01	1	1
Y chromosome (GO:0000806)	< 0.01	1	1
clathrin coat of endocytic vesicle (GO:0030128)	< 0.01	1	1
TIM22 mitochondrial import inner membrane insertion complex (GO:0042721)	< 0.01	1	1
X chromosome (GO:0000805)	< 0.01	1	1
subapical part of cell (GO:0120219)	< 0.01	1	1
COPII vesicle coat (GO:0030127)	< 0.01	1	1
mitochondrial inner membrane peptidase complex (GO:0042720)	< 0.01	1	1
CHRAC (GO:0008623)	< 0.01	1	1
COPI vesicle coat (GO:0030126)	< 0.01	1	1
sex chromosome (GO:0000803)	< 0.01	1	1
epsilon DNA polymerase complex (GO:0008622)	< 0.01	1	1
clathrin vesicle coat (GO:0030125)	< 0.01	1	1
transverse filament (GO:0000802)	< 0.01	1	1
matrilin complex (GO:0120216)	< 0.01	1	1
AP-4 adaptor complex (GO:0030124)	< 0.01	1	1
central element (GO:0000801)	< 0.01	1	1
SWI/SNF complex (GO:0016514)	< 0.01	1	1
AP-3 adaptor complex (GO:0030123)	< 0.01	1	1
smooth muscle contractile fiber (GO:0030485)	< 0.01	1	1
lateral element (GO:0000800)	< 0.01	1	1
core-binding factor complex (GO:0016513)	< 0.01	1	1
AP-2 adaptor complex (GO:0030122)	< 0.01	1	1
AP-1 adaptor complex (GO:0030121)	< 0.01	1	1
sperm head-tail coupling apparatus (GO:0120212)	< 0.01	1	1
vesicle coat (GO:0030120)	< 0.01	1	1
SCAR complex (GO:0031209)	< 0.01	1	1
Sec62/Sec63 complex (GO:0031207)	< 0.01	1	1
endoplasmic reticulum Sec complex (GO:0031205)	< 0.01	1	1
mitochondrial intermembrane space protein transporter complex (GO:0042719)	< 0.01	1	1
ubiquinone biosynthesis complex (GO:0110142)	< 0.01	1	1
SNARE complex (GO:0031201)	< 0.01	1	1
AP-type membrane coat adaptor complex (GO:0030119)	< 0.01	1	1
clathrin coat (GO:0030118)	< 0.01	1	1
membrane coat (GO:0030117)	< 0.01	1	1
mitochondrial fatty acid beta-oxidation multienzyme complex (GO:0016507)	< 0.01	1	1
actin cap (GO:0030478)	< 0.01	1	1
polkadots (GO:0002096)	< 0.01	1	1
caveolar macromolecular signaling complex (GO:0002095)	< 0.01	1	1
photoreceptor distal connecting cilium (GO:0120206)	< 0.01	1	1
glycocalyx (GO:0030112)	< 0.01	1	1
rod photoreceptor disc membrane (GO:0120202)	< 0.01	1	1
rod photoreceptor outer segment (GO:0120200)	< 0.01	1	1
type III intermediate filament (GO:0045098)	< 0.01	1	1
keratin filament (GO:0045095)	< 0.01	1	1
interleukin-18 receptor complex (GO:0045092)	< 0.01	1	1
succinate-CoA ligase complex (GO:0042709)	< 0.01	1	1
TRC complex (GO:0072380)	< 0.01	1	1
extrinsic component of synaptic membrane (GO:0099243)	< 0.01	1	1
outer acrosomal membrane (GO:0002081)	< 0.01	1	1
acrosomal membrane (GO:0002080)	< 0.01	1	1
Fc-epsilon receptor I complex (GO:0032998)	< 0.01	1	1
Fc receptor complex (GO:0032997)	< 0.01	1	1
protein-lipid complex (GO:0032994)	< 0.01	1	1
Scc2-Scc4 cohesin loading complex (GO:0090694)	< 0.01	1	1
ER membrane insertion complex (GO:0072379)	< 0.01	1	1
inner acrosomal membrane (GO:0002079)	< 0.01	1	1
telomerase holoenzyme complex (GO:0005697)	< 0.01	1	1
U4atac snRNP (GO:0005690)	< 0.01	1	1
kainate selective glutamate receptor complex (GO:0032983)	< 0.01	1	1
myosin filament (GO:0032982)	< 0.01	1	1
growth hormone receptor complex (GO:0070195)	< 0.01	1	1
CNTFR-CLCF1 complex (GO:0097059)	< 0.01	1	1
CRLF-CLCF1 complex (GO:0097058)	< 0.01	1	1
TRAF2-GSTP1 complex (GO:0097057)	< 0.01	1	1
mRNA cap methyltransferase complex (GO:0031533)	< 0.01	1	1
U12-type spliceosomal complex (GO:0005689)	< 0.01	1	1
U6 snRNP (GO:0005688)	< 0.01	1	1
nitric-oxide synthase complex (GO:1903958)	< 0.01	1	1
U4 snRNP (GO:0005687)	< 0.01	1	1
U2 snRNP (GO:0005686)	< 0.01	1	1
U1 snRNP (GO:0005685)	< 0.01	1	1
U2-type spliceosomal complex (GO:0005684)	< 0.01	1	1
U7 snRNP (GO:0005683)	< 0.01	1	1
U5 snRNP (GO:0005682)	< 0.01	1	1
spliceosomal complex (GO:0005681)	< 0.01	1	1
anaphase-promoting complex (GO:0005680)	< 0.01	1	1
lysosomal HOPS complex (GO:1902501)	< 0.01	1	1
vacuolar HOPS complex (GO:1902500)	< 0.01	1	1
ciliary pocket membrane (GO:0020018)	< 0.01	1	1
shelterin complex (GO:0070187)	< 0.01	1	1
ciliary pocket (GO:0020016)	< 0.01	1	1
microvillus membrane (GO:0031528)	< 0.01	1	1
filopodium membrane (GO:0031527)	< 0.01	1	1
brush border membrane (GO:0031526)	< 0.01	1	1
Myb complex (GO:0031523)	< 0.01	1	1
PTW/PP1 phosphatase complex (GO:0072357)	< 0.01	1	1
chromatin silencing complex (GO:0005677)	< 0.01	1	1
transcription factor TFIIH holo complex (GO:0005675)	< 0.01	1	1
transcription factor TFIIF complex (GO:0005674)	< 0.01	1	1
striated muscle dense body (GO:0055120)	< 0.01	1	1
transcription factor TFIIE complex (GO:0005673)	< 0.01	1	1
transcription factor TFIIA complex (GO:0005672)	< 0.01	1	1
postsynaptic cytoskeleton (GO:0099571)	< 0.01	1	1
Ssh1 translocon complex (GO:0071261)	< 0.01	1	1
glycoprotein complex (GO:0090665)	< 0.01	1	1
DRM complex (GO:0070176)	< 0.01	1	1
PcG protein complex (GO:0031519)	< 0.01	1	1
box H/ACA telomerase RNP complex (GO:0090661)	< 0.01	1	1
perinuclear endoplasmic reticulum (GO:0097038)	< 0.01	1	1
tRNA (m1A) methyltransferase complex (GO:0031515)	< 0.01	1	1
motile cilium (GO:0031514)	< 0.01	1	1
Mis6-Sim4 complex (GO:0031511)	< 0.01	1	1
SUMO activating enzyme complex (GO:0031510)	< 0.01	1	1
transcription factor TFIID complex (GO:0005669)	< 0.01	1	1
RNA polymerase transcription factor SL1 complex (GO:0005668)	< 0.01	1	1
site of polarized growth (GO:0030427)	< 0.01	1	1
presynaptic cytoskeleton (GO:0099569)	< 0.01	1	1
RNA polymerase III complex (GO:0005666)	< 0.01	1	1
growth cone (GO:0030426)	< 0.01	1	1
RNA polymerase II, core complex (GO:0005665)	< 0.01	1	1
nuclear origin of replication recognition complex (GO:0005664)	< 0.01	1	1
DNA replication factor C complex (GO:0005663)	< 0.01	1	1
DNA replication factor A complex (GO:0005662)	< 0.01	1	1
translocon complex (GO:0071256)	< 0.01	1	1
cytoplasmic U snRNP body (GO:0071254)	< 0.01	1	1
apical cytoplasm (GO:0090651)	< 0.01	1	1
tight junction (GO:0070160)	< 0.01	1	1
ciliary basal body (GO:0036064)	< 0.01	1	1
MPP7-DLG1-LIN7 complex (GO:0097025)	< 0.01	1	1
glial cell projection (GO:0097386)	< 0.01	1	1
mannosyltransferase complex (GO:0031501)	< 0.01	1	1
alpha DNA polymerase:primase complex (GO:0005658)	< 0.01	1	1
photoreceptor disc membrane (GO:0097381)	< 0.01	1	1
replication fork (GO:0005657)	< 0.01	1	1
nuclear pre-replicative complex (GO:0005656)	< 0.01	1	1
nucleolar ribonuclease P complex (GO:0005655)	< 0.01	1	1
nuclear lamina (GO:0005652)	< 0.01	1	1
kinocilium (GO:0060091)	< 0.01	1	1
slit diaphragm (GO:0036057)	< 0.01	1	1
filtration diaphragm (GO:0036056)	< 0.01	1	1
ciliary plasm (GO:0097014)	< 0.01	1	1
snRNA-activating protein complex (GO:0019185)	< 0.01	1	1
phagocytic vesicle lumen (GO:0097013)	< 0.01	1	1
meiotic spindle (GO:0072687)	< 0.01	1	1
mitotic spindle (GO:0072686)	< 0.01	1	1
nuclear pore (GO:0005643)	< 0.01	1	1
annulate lamellae (GO:0005642)	< 0.01	1	1
perisynaptic space (GO:0099544)	< 0.01	1	1
nuclear envelope lumen (GO:0005641)	< 0.01	1	1
nuclear outer membrane (GO:0005640)	< 0.01	1	1
neuronal ribonucleoprotein granule (GO:0071598)	< 0.01	1	1
Nem1-Spo7 phosphatase complex (GO:0071595)	< 0.01	1	1
SREBP-SCAP-Insig complex (GO:0032937)	< 0.01	1	1
SREBP-SCAP complex (GO:0032936)	< 0.01	1	1
inner dense plaque of desmosome (GO:0090637)	< 0.01	1	1
outer dense plaque of desmosome (GO:0090636)	< 0.01	1	1
mitochondrial degradosome (GO:0045025)	< 0.01	1	1
C-fiber (GO:0044299)	< 0.01	1	1
cell body membrane (GO:0044298)	< 0.01	1	1
MCM8-MCM9 complex (GO:0097362)	< 0.01	1	1
axonal growth cone (GO:0044295)	< 0.01	1	1
lamin filament (GO:0005638)	< 0.01	1	1
CIA complex (GO:0097361)	< 0.01	1	1
dendritic growth cone (GO:0044294)	< 0.01	1	1
nuclear inner membrane (GO:0005637)	< 0.01	1	1
dendrite terminus (GO:0044292)	< 0.01	1	1
cell-cell contact zone (GO:0044291)	< 0.01	1	1
inhibitory synapse (GO:0060077)	< 0.01	1	1
synapse-associated extracellular matrix (GO:0099535)	< 0.01	1	1
excitatory synapse (GO:0060076)	< 0.01	1	1
MKS complex (GO:0036038)	< 0.01	1	1
haptoglobin-hemoglobin complex (GO:0031838)	< 0.01	1	1
TCR signalosome (GO:0036398)	< 0.01	1	1
RNA N6-methyladenosine methyltransferase complex (GO:0036396)	< 0.01	1	1
perinucleolar compartment (GO:0097356)	< 0.01	1	1
tRNA-splicing ligase complex (GO:0072669)	< 0.01	1	1
protein C inhibitor-plasma kallikrein complex (GO:0036030)	< 0.01	1	1
bBAF complex (GO:0140092)	< 0.01	1	1
mitochondrial crista junction (GO:0044284)	< 0.01	1	1
TOR complex (GO:0038201)	< 0.01	1	1
postsynaptic cytosol (GO:0099524)	< 0.01	1	1
presynaptic cytosol (GO:0099523)	< 0.01	1	1
cytosolic region (GO:0099522)	< 0.01	1	1
varicosity (GO:0043196)	< 0.01	1	1
terminal bouton (GO:0043195)	< 0.01	1	1
axon initial segment (GO:0043194)	< 0.01	1	1
meiotic spindle pole (GO:0090619)	< 0.01	1	1
chitosome (GO:0045009)	< 0.01	1	1
outer mitochondrial membrane protein complex (GO:0098799)	< 0.01	1	1
ATP-binding cassette (ABC) transporter complex (GO:0043190)	< 0.01	1	1
plasma membrane protein complex (GO:0098797)	< 0.01	1	1
protein C inhibitor-KLK3 complex (GO:0036029)	< 0.01	1	1
protein C inhibitor-thrombin complex (GO:0036028)	< 0.01	1	1
amino acid transport complex (GO:1990184)	< 0.01	1	1
protein C inhibitor-PLAU complex (GO:0036027)	< 0.01	1	1
protein C inhibitor-PLAT complex (GO:0036026)	< 0.01	1	1
protein C inhibitor-TMPRSS11E complex (GO:0036025)	< 0.01	1	1
pre-replicative complex (GO:0036387)	< 0.01	1	1
protein C inhibitor-TMPRSS7 complex (GO:0036024)	< 0.01	1	1
INO80-type complex (GO:0097346)	< 0.01	1	1
endolysosome lumen (GO:0036021)	< 0.01	1	1
Rix1 complex (GO:0097344)	< 0.01	1	1
endolysosome membrane (GO:0036020)	< 0.01	1	1
ripoptosome (GO:0097342)	< 0.01	1	1
interstitial matrix (GO:0005614)	< 0.01	1	1
H4/H2A histone acetyltransferase complex (GO:0043189)	< 0.01	1	1
laminin-5 complex (GO:0005610)	< 0.01	1	1
ribonucleoside-diphosphate reductase complex (GO:0005971)	< 0.01	1	1
neurofilament cytoskeleton (GO:0060053)	< 0.01	1	1
P granule (GO:0043186)	< 0.01	1	1
histone pre-mRNA 3'end processing complex (GO:0071204)	< 0.01	1	1
WASH complex (GO:0071203)	< 0.01	1	1
nBAF complex (GO:0071565)	< 0.01	1	1
npBAF complex (GO:0071564)	< 0.01	1	1
acid phosphatase complex (GO:1904097)	< 0.01	1	1
nucleus-vacuole junction (GO:0071561)	< 0.01	1	1
endolysosome (GO:0036019)	< 0.01	1	1
peptidase inhibitor complex (GO:1904090)	< 0.01	1	1
myofilament (GO:0036379)	< 0.01	1	1
exosome (RNase complex) (GO:0000178)	< 0.01	1	1
cytoplasmic exosome (RNase complex) (GO:0000177)	< 0.01	1	1
ciliary neurotrophic factor receptor complex (GO:0070110)	< 0.01	1	1
nuclear exosome (RNase complex) (GO:0000176)	< 0.01	1	1
ribonuclease MRP complex (GO:0000172)	< 0.01	1	1
laminin-3 complex (GO:0005608)	< 0.01	1	1
laminin-2 complex (GO:0005607)	< 0.01	1	1
serine-pyruvate aminotransferase complex (GO:0005969)	< 0.01	1	1
laminin-1 complex (GO:0005606)	< 0.01	1	1
Rab-protein geranylgeranyltransferase complex (GO:0005968)	< 0.01	1	1
mitochondrial pyruvate dehydrogenase complex (GO:0005967)	< 0.01	1	1
basement membrane (GO:0005604)	< 0.01	1	1
protein farnesyltransferase complex (GO:0005965)	< 0.01	1	1
complement component C1 complex (GO:0005602)	< 0.01	1	1
phosphorylase kinase complex (GO:0005964)	< 0.01	1	1
classical-complement-pathway C3/C5 convertase complex (GO:0005601)	< 0.01	1	1
collagen type XIII trimer (GO:0005600)	< 0.01	1	1
mitochondrial isocitrate dehydrogenase complex (NAD+) (GO:0005962)	< 0.01	1	1
exocytic vesicle membrane (GO:0099501)	< 0.01	1	1
glycine cleavage complex (GO:0005960)	< 0.01	1	1
SAGA-type complex (GO:0070461)	< 0.01	1	1
DNA-dependent protein kinase-DNA ligase 4 complex (GO:0005958)	< 0.01	1	1
protein kinase CK2 complex (GO:0005956)	< 0.01	1	1
calcineurin complex (GO:0005955)	< 0.01	1	1
calcium- and calmodulin-dependent protein kinase complex (GO:0005954)	< 0.01	1	1
CAAX-protein geranylgeranyltransferase complex (GO:0005953)	< 0.01	1	1
piP-body (GO:0071547)	< 0.01	1	1
pi-body (GO:0071546)	< 0.01	1	1
eukaryotic translation initiation factor 3 complex, eIF3m (GO:0071541)	< 0.01	1	1
eukaryotic translation initiation factor 3 complex, eIF3e (GO:0071540)	< 0.01	1	1
phagocytic vesicle (GO:0045335)	< 0.01	1	1
clathrin-coated endocytic vesicle (GO:0045334)	< 0.01	1	1
VEGF-A complex (GO:1990150)	< 0.01	1	1
cytoplasmic ubiquitin ligase complex (GO:0000153)	< 0.01	1	1
nuclear ubiquitin ligase complex (GO:0000152)	< 0.01	1	1
Weibel-Palade body (GO:0033093)	< 0.01	1	1
ubiquitin ligase complex (GO:0000151)	< 0.01	1	1
phagolysosome membrane (GO:0061474)	< 0.01	1	1
acetolactate synthase complex (GO:0005948)	< 0.01	1	1
mitochondrial alpha-ketoglutarate dehydrogenase complex (GO:0005947)	< 0.01	1	1
NuA4 histone acetyltransferase complex (GO:0035267)	< 0.01	1	1
6-phosphofructokinase complex (GO:0005945)	< 0.01	1	1
phosphatidylinositol 3-kinase complex, class IB (GO:0005944)	< 0.01	1	1
acrosomal matrix (GO:0043159)	< 0.01	1	1
phosphatidylinositol 3-kinase complex, class IA (GO:0005943)	< 0.01	1	1
phosphatidylinositol 3-kinase complex (GO:0005942)	< 0.01	1	1
septin ring (GO:0005940)	< 0.01	1	1
elongin complex (GO:0070449)	< 0.01	1	1
Mad-Max complex (GO:0070443)	< 0.01	1	1
integrin alphaIIb-beta3 complex (GO:0070442)	< 0.01	1	1
exocyst (GO:0000145)	< 0.01	1	1
AP-5 adaptor complex (GO:0044599)	< 0.01	1	1
mitochondria-associated endoplasmic reticulum membrane (GO:0044233)	< 0.01	1	1
cell cortex (GO:0005938)	< 0.01	1	1
organelle membrane contact site (GO:0044232)	< 0.01	1	1
ciliary rootlet (GO:0035253)	< 0.01	1	1
axoneme (GO:0005930)	< 0.01	1	1
mitotic spindle microtubule (GO:1990498)	< 0.01	1	1
Grb2-EGFR complex (GO:0070436)	< 0.01	1	1
Shc-EGFR complex (GO:0070435)	< 0.01	1	1
Golgi trans cisterna (GO:0000138)	< 0.01	1	1
Golgi cis cisterna (GO:0000137)	< 0.01	1	1
Gtr1-Gtr2 GTPase complex (GO:1990131)	< 0.01	1	1
GATOR1 complex (GO:1990130)	< 0.01	1	1
juxtaparanode region of axon (GO:0044224)	< 0.01	1	1
phosphatidylinositol 3-kinase complex, class I (GO:0097651)	< 0.01	1	1
muscle tendon junction (GO:0005927)	< 0.01	1	1
bicellular tight junction (GO:0005923)	< 0.01	1	1
connexin complex (GO:0005922)	< 0.01	1	1
gap junction (GO:0005921)	< 0.01	1	1
phosphopantothenoylcysteine decarboxylase complex (GO:0071513)	< 0.01	1	1
messenger ribonucleoprotein complex (GO:1990124)	< 0.01	1	1
transcription factor TFIIIC complex (GO:0000127)	< 0.01	1	1
A axonemal microtubule (GO:0097649)	< 0.01	1	1
transcription factor TFIIIB complex (GO:0000126)	< 0.01	1	1
DNA ligase III-XRCC1 complex (GO:0070421)	< 0.01	1	1
G protein-coupled receptor complex (GO:0097648)	< 0.01	1	1
SAGA complex (GO:0000124)	< 0.01	1	1
Rad51C-XRCC3 complex (GO:0033065)	< 0.01	1	1
other organism part (GO:0044217)	< 0.01	1	1
histone acetyltransferase complex (GO:0000123)	< 0.01	1	1
Rad51B-Rad51C-Rad51D-XRCC2 complex (GO:0033063)	< 0.01	1	1
RNA polymerase I transcription regulator complex (GO:0000120)	< 0.01	1	1
DNA recombinase mediator complex (GO:0033061)	< 0.01	1	1
fascia adherens (GO:0005916)	< 0.01	1	1
zonula adherens (GO:0005915)	< 0.01	1	1
spot adherens junction (GO:0005914)	< 0.01	1	1
adherens junction (GO:0005912)	< 0.01	1	1
nonhomologous end joining complex (GO:0070419)	< 0.01	1	1
DNA-dependent protein kinase complex (GO:0070418)	< 0.01	1	1
MOZ/MORF histone acetyltransferase complex (GO:0070776)	< 0.01	1	1
histone deacetylase complex (GO:0000118)	< 0.01	1	1
RQC complex (GO:1990112)	< 0.01	1	1
H3 histone acetyltransferase complex (GO:0070775)	< 0.01	1	1
spermatoproteasome complex (GO:1990111)	< 0.01	1	1
PAS complex (GO:0070772)	< 0.01	1	1
translation initiation ternary complex (GO:0044207)	< 0.01	1	1
nucleotide-excision repair factor 3 complex (GO:0000112)	< 0.01	1	1
nucleotide-excision repair factor 2 complex (GO:0000111)	< 0.01	1	1
nucleotide-excision repair factor 1 complex (GO:0000110)	< 0.01	1	1
extrinsic component of phagophore assembly site membrane (GO:0097632)	< 0.01	1	1
F-actin capping protein complex (GO:0008290)	< 0.01	1	1
chromatin lock complex (GO:0061793)	< 0.01	1	1
clathrin-coated pit (GO:0005905)	< 0.01	1	1
brush border (GO:0005903)	< 0.01	1	1
microvillus (GO:0005902)	< 0.01	1	1
caveola (GO:0005901)	< 0.01	1	1
oncostatin-M receptor complex (GO:0005900)	< 0.01	1	1
photoreceptor inner segment membrane (GO:0060342)	< 0.01	1	1
specific granule lumen (GO:0035580)	< 0.01	1	1
nucleotide-excision repair complex (GO:0000109)	< 0.01	1	1
gamma-secretase complex (GO:0070765)	< 0.01	1	1
interleukin-12 receptor complex (GO:0042022)	< 0.01	1	1
sarcolemma (GO:0042383)	< 0.01	1	1
extrinsic component of omegasome membrane (GO:0097629)	< 0.01	1	1
KICSTOR complex (GO:0140007)	< 0.01	1	1
omegasome (GO:1990462)	< 0.01	1	1
paraspeckles (GO:0042382)	< 0.01	1	1
inward rectifying potassium channel (GO:0008282)	< 0.01	1	1
specific granule membrane (GO:0035579)	< 0.01	1	1
azurophil granule lumen (GO:0035578)	< 0.01	1	1
azurophil granule membrane (GO:0035577)	< 0.01	1	1
endopeptidase Clp complex (GO:0009368)	< 0.01	1	1
succinate-CoA ligase complex (ADP-forming) (GO:0009361)	< 0.01	1	1
DNA polymerase III complex (GO:0009360)	< 0.01	1	1
L-type voltage-gated calcium channel complex (GO:1990454)	< 0.01	1	1
cohesin complex (GO:0008278)	< 0.01	1	1
Parkin-FBXW7-Cul1 ubiquitin ligase complex (GO:1990452)	< 0.01	1	1
gamma-tubulin small complex (GO:0008275)	< 0.01	1	1
Tapasin-ERp57 complex (GO:0061779)	< 0.01	1	1
NSL complex (GO:0044545)	< 0.01	1	1
eNoSc complex (GO:0061773)	< 0.01	1	1
chromatoid body (GO:0033391)	< 0.01	1	1
radial spoke head (GO:0001535)	< 0.01	1	1
radial spoke (GO:0001534)	< 0.01	1	1
mitochondrial oxoglutarate dehydrogenase complex (GO:0009353)	< 0.01	1	1
cornified envelope (GO:0001533)	< 0.01	1	1
phagocytic cup (GO:0001891)	< 0.01	1	1
interleukin-23 complex (GO:0070743)	< 0.01	1	1
THO complex part of transcription export complex (GO:0000445)	< 0.01	1	1
MIS12/MIND type complex (GO:0000444)	< 0.01	1	1
proteasome core complex, beta-subunit complex (GO:0019774)	< 0.01	1	1
proteasome core complex, alpha-subunit complex (GO:0019773)	< 0.01	1	1
ribonuclease H2 complex (GO:0032299)	< 0.01	1	1
supraspliceosomal complex (GO:0044530)	< 0.01	1	1
microfibril (GO:0001527)	< 0.01	1	1
FANCM-MHF complex (GO:0071821)	< 0.01	1	1
chromaffin granule lumen (GO:0034466)	< 0.01	1	1
BBSome (GO:0034464)	< 0.01	1	1
outer dense fiber (GO:0001520)	< 0.01	1	1
transcription factor TFIIH core complex (GO:0000439)	< 0.01	1	1
sarcoplasmic reticulum lumen (GO:0033018)	< 0.01	1	1
core TFIIH complex portion of holo TFIIH complex (GO:0000438)	< 0.01	1	1
basolateral part of cell (GO:1990794)	< 0.01	1	1
sarcoplasmic reticulum membrane (GO:0033017)	< 0.01	1	1
U2AF complex (GO:0089701)	< 0.01	1	1
condensin complex (GO:0000796)	< 0.01	1	1
synaptonemal complex (GO:0000795)	< 0.01	1	1
condensed nuclear chromosome (GO:0000794)	< 0.01	1	1
perinuclear theca (GO:0033011)	< 0.01	1	1
condensed chromosome (GO:0000793)	< 0.01	1	1
oligosaccharyltransferase complex (GO:0008250)	< 0.01	1	1
paranodal junction (GO:0033010)	< 0.01	1	1
heterochromatin (GO:0000792)	< 0.01	1	1
euchromatin (GO:0000791)	< 0.01	1	1
DUBm complex (GO:0071819)	< 0.01	1	1
BAT3 complex (GO:0071818)	< 0.01	1	1
MMXD complex (GO:0071817)	< 0.01	1	1
AMPA glutamate receptor complex (GO:0032281)	< 0.01	1	1
voltage-gated sodium channel complex (GO:0001518)	< 0.01	1	1
symmetric synapse (GO:0032280)	< 0.01	1	1
Mpp10 complex (GO:0034457)	< 0.01	1	1
UTP-C complex (GO:0034456)	< 0.01	1	1
peroxisomal importomer complex (GO:1990429)	< 0.01	1	1
t-UTP complex (GO:0034455)	< 0.01	1	1
glycerol-3-phosphate dehydrogenase complex (GO:0009331)	< 0.01	1	1
DNA topoisomerase type II (double strand cut, ATP-hydrolyzing) complex (GO:0009330)	< 0.01	1	1
GLI-SUFU complex (GO:1990788)	< 0.01	1	1
ryanodine receptor complex (GO:1990425)	< 0.01	1	1
centriolar satellite (GO:0034451)	< 0.01	1	1
RZZ complex (GO:1990423)	< 0.01	1	1
DNA-directed RNA polymerase complex (GO:0000428)	< 0.01	1	1
1-alkyl-2-acetylglycerophosphocholine esterase complex (GO:0008247)	< 0.01	1	1
BMP receptor complex (GO:0070724)	< 0.01	1	1
ISGF3 complex (GO:0070721)	< 0.01	1	1
nucleosome (GO:0000786)	< 0.01	1	1
cone photoreceptor outer segment (GO:0120199)	< 0.01	1	1
Fc-gamma receptor III complex (GO:0033001)	< 0.01	1	1
autophagosome membrane (GO:0000421)	< 0.01	1	1
nuclear telomere cap complex (GO:0000783)	< 0.01	1	1
telomere cap complex (GO:0000782)	< 0.01	1	1
chromosome, telomeric region (GO:0000781)	< 0.01	1	1
phenylalanine-tRNA ligase complex (GO:0009328)	< 0.01	1	1
glycoprotein Ib-IX-V complex (GO:1990779)	< 0.01	1	1
lipoprotein particle (GO:1990777)	< 0.01	1	1
HIR complex (GO:0000417)	< 0.01	1	1
condensed chromosome, centromeric region (GO:0000779)	< 0.01	1	1
kinetochore (GO:0000776)	< 0.01	1	1
chromosome, centromeric region (GO:0000775)	< 0.01	1	1
ATAC complex (GO:0140672)	< 0.01	1	1
tumor necrosis factor receptor superfamily complex (GO:0002947)	< 0.01	1	1
NF-kappaB p50/p65 complex (GO:0035525)	< 0.01	1	1
cyclin K-CDK13 complex (GO:0002945)	< 0.01	1	1
cyclin K-CDK12 complex (GO:0002944)	< 0.01	1	1
acetyl-CoA carboxylase complex (GO:0009317)	< 0.01	1	1
Cajal body (GO:0015030)	< 0.01	1	1
proximal neuron projection (GO:1990769)	< 0.01	1	1
CGRP receptor complex (GO:1990406)	< 0.01	1	1
EKC/KEOPS complex (GO:0000408)	< 0.01	1	1
phagophore assembly site (GO:0000407)	< 0.01	1	1
growth cone lamellipodium (GO:1990761)	< 0.01	1	1
plasma membrane raft (GO:0044853)	< 0.01	1	1
PR-DUB complex (GO:0035517)	< 0.01	1	1
vacuolar proton-transporting V-type ATPase complex (GO:0016471)	< 0.01	1	1
autophagosome lumen (GO:0034423)	< 0.01	1	1
microtubule end (GO:1990752)	< 0.01	1	1
proton-transporting two-sector ATPase complex (GO:0016469)	< 0.01	1	1
ciliary transition zone (GO:0035869)	< 0.01	1	1
unconventional myosin complex (GO:0016461)	< 0.01	1	1
alphav-beta3 integrin-HMGB1 complex (GO:0035868)	< 0.01	1	1
myosin II complex (GO:0016460)	< 0.01	1	1
alphav-beta3 integrin-IGF-1-IGF1R complex (GO:0035867)	< 0.01	1	1
alphav-beta3 integrin-PKCalpha complex (GO:0035866)	< 0.01	1	1
lipid tube (GO:0060987)	< 0.01	1	1
transmembrane transporter complex (GO:1902495)	< 0.01	1	1
host cellular component (GO:0018995)	< 0.01	1	1
acetyltransferase complex (GO:1902493)	< 0.01	1	1
site of double-strand break (GO:0035861)	< 0.01	1	1
recycling endosome lumen (GO:0034777)	< 0.01	1	1
EARP complex (GO:1990745)	< 0.01	1	1
microvesicle (GO:1990742)	< 0.01	1	1
PAR polarity complex (GO:0120157)	< 0.01	1	1
canonical inflammasome complex (GO:0061702)	< 0.01	1	1
mitochondrial tricarboxylic acid cycle enzyme complex (GO:0030062)	< 0.01	1	1
mitochondrial crista (GO:0030061)	< 0.01	1	1
GATOR2 complex (GO:0061700)	< 0.01	1	1
Seh1-associated complex (GO:0035859)	< 0.01	1	1
insulin-responsive compartment (GO:0032593)	< 0.01	1	1
dendritic spine membrane (GO:0032591)	< 0.01	1	1
dendrite membrane (GO:0032590)	< 0.01	1	1
pseudopodium (GO:0031143)	< 0.01	1	1
titin-telethonin complex (GO:1990733)	< 0.01	1	1
VCP-NSFL1C complex (GO:1990730)	< 0.01	1	1
desmosome (GO:0030057)	< 0.01	1	1
hemidesmosome (GO:0030056)	< 0.01	1	1
CARD8 inflammasome complex (GO:0140634)	< 0.01	1	1
RISC complex (GO:0016442)	< 0.01	1	1
cerebellar Golgi cell to granule cell synapse (GO:0099192)	< 0.01	1	1
neuron projection membrane (GO:0032589)	< 0.01	1	1
ruffle membrane (GO:0032587)	< 0.01	1	1
multivesicular body membrane (GO:0032585)	< 0.01	1	1
growth cone membrane (GO:0032584)	< 0.01	1	1
new growing cell tip (GO:0035841)	< 0.01	1	1
Golgi cisterna membrane (GO:0032580)	< 0.01	1	1
TTT complex (GO:0110078)	< 0.01	1	1
TRAMP complex (GO:0031499)	< 0.01	1	1
mitotic spindle assembly checkpoint MAD1-MAD2 complex (GO:1990728)	< 0.01	1	1
nuclear aryl hydrocarbon receptor complex (GO:0034753)	< 0.01	1	1
Lsm1-7-Pat1 complex (GO:1990726)	< 0.01	1	1
cytosolic aryl hydrocarbon receptor complex (GO:0034752)	< 0.01	1	1
aryl hydrocarbon receptor complex (GO:0034751)	< 0.01	1	1
mitochondrial nucleoid (GO:0042645)	< 0.01	1	1
galectin complex (GO:1990724)	< 0.01	1	1
Scrib-APC-beta-catenin complex (GO:0034750)	< 0.01	1	1
cytoplasmic periphery of the nuclear pore complex (GO:1990723)	< 0.01	1	1
cellularization cleavage furrow (GO:0110070)	< 0.01	1	1
DAPK1-calmodulin complex (GO:1990722)	< 0.01	1	1
actomyosin (GO:0042641)	< 0.01	1	1
proteasome regulatory particle, lid subcomplex (GO:0008541)	< 0.01	1	1
DNA packaging complex (GO:0044815)	< 0.01	1	1
proteasome regulatory particle, base subcomplex (GO:0008540)	< 0.01	1	1
distal portion of axoneme (GO:0120135)	< 0.01	1	1
proximal portion of axoneme (GO:0120134)	< 0.01	1	1
presynaptic intermediate filament cytoskeleton (GO:0099182)	< 0.01	1	1
growing cell tip (GO:0035838)	< 0.01	1	1
mitotic spindle astral microtubule end (GO:1905721)	< 0.01	1	1
cytoplasmic microtubule bundle (GO:1905720)	< 0.01	1	1
axonemal central apparatus (GO:1990716)	< 0.01	1	1
survivin complex (GO:1990713)	< 0.01	1	1
proteasome activator complex (GO:0008537)	< 0.01	1	1
HFE-transferrin receptor complex (GO:1990712)	< 0.01	1	1
Ski complex (GO:0055087)	< 0.01	1	1
beta-catenin-ICAT complex (GO:1990711)	< 0.01	1	1
mast cell granule (GO:0042629)	< 0.01	1	1
myosin V complex (GO:0031475)	< 0.01	1	1
chylomicron (GO:0042627)	< 0.01	1	1
MAD1 complex (GO:1990706)	< 0.01	1	1
photoreceptor outer segment membrane (GO:0042622)	< 0.01	1	1
lamellipodium (GO:0030027)	< 0.01	1	1
Lsm2-8 complex (GO:0120115)	< 0.01	1	1
Sm-like protein family complex (GO:0120114)	< 0.01	1	1
postsynaptic intermediate filament cytoskeleton (GO:0099160)	< 0.01	1	1
methionine adenosyltransferase complex (GO:0048269)	< 0.01	1	1
septin complex (GO:0031105)	< 0.01	1	1
Cul7-RING ubiquitin ligase complex (GO:0031467)	< 0.01	1	1
Cul5-RING ubiquitin ligase complex (GO:0031466)	< 0.01	1	1
Cul4B-RING E3 ubiquitin ligase complex (GO:0031465)	< 0.01	1	1
heparanase complex (GO:1904974)	< 0.01	1	1
Cul4A-RING E3 ubiquitin ligase complex (GO:0031464)	< 0.01	1	1
Cul3-RING ubiquitin ligase complex (GO:0031463)	< 0.01	1	1
Cul2-RING ubiquitin ligase complex (GO:0031462)	< 0.01	1	1
cullin-RING ubiquitin ligase complex (GO:0031461)	< 0.01	1	1
MHC class II protein complex (GO:0042613)	< 0.01	1	1
MHC class I protein complex (GO:0042612)	< 0.01	1	1
MHC protein complex (GO:0042611)	< 0.01	1	1
CCR4-NOT core complex (GO:0030015)	< 0.01	1	1
CCR4-NOT complex (GO:0030014)	< 0.01	1	1
serotonergic synapse (GO:0099154)	< 0.01	1	1
centriolar subdistal appendage (GO:0120103)	< 0.01	1	1
egg coat (GO:0035805)	< 0.01	1	1
CURI complex (GO:0032545)	< 0.01	1	1
cortical endoplasmic reticulum (GO:0032541)	< 0.01	1	1
SMN-Sm protein complex (GO:0034719)	< 0.01	1	1
SMN-Gemin2 complex (GO:0034718)	< 0.01	1	1
pICln-Sm protein complex (GO:0034715)	< 0.01	1	1
serotonin-activated cation-selective channel complex (GO:1904602)	< 0.01	1	1
TRAPP complex (GO:0030008)	< 0.01	1	1
extrinsic component of postsynaptic density membrane (GO:0099147)	< 0.01	1	1
methylosome (GO:0034709)	< 0.01	1	1
methyltransferase complex (GO:0034708)	< 0.01	1	1
chloride channel complex (GO:0034707)	< 0.01	1	1
sodium channel complex (GO:0034706)	< 0.01	1	1
potassium channel complex (GO:0034705)	< 0.01	1	1
calcium channel complex (GO:0034704)	< 0.01	1	1
cation channel complex (GO:0034703)	< 0.01	1	1
monoatomic ion channel complex (GO:0034702)	< 0.01	1	1
collagen type X trimer (GO:0005599)	< 0.01	1	1
short-chain collagen trimer (GO:0005598)	< 0.01	1	1
collagen type XVI trimer (GO:0005597)	< 0.01	1	1
collagen type XIV trimer (GO:0005596)	< 0.01	1	1
collagen type XII trimer (GO:0005595)	< 0.01	1	1
ATPase inhibitor complex (GO:1903503)	< 0.01	1	1
collagen type IX trimer (GO:0005594)	< 0.01	1	1
FACIT collagen trimer (GO:0005593)	< 0.01	1	1
collagen type XI trimer (GO:0005592)	< 0.01	1	1
collagen type VIII trimer (GO:0005591)	< 0.01	1	1
collagen type VII trimer (GO:0005590)	< 0.01	1	1
rough endoplasmic reticulum lumen (GO:0048237)	< 0.01	1	1
GTPase activator complex (GO:1902773)	< 0.01	1	1
ATPase complex (GO:1904949)	< 0.01	1	1
B-WICH complex (GO:0110016)	< 0.01	1	1
BRCA1-BARD1 complex (GO:0031436)	< 0.01	1	1
recycling endosome membrane (GO:0055038)	< 0.01	1	1
Dbf4-dependent protein kinase complex (GO:0031431)	< 0.01	1	1
recycling endosome (GO:0055037)	< 0.01	1	1
collagen type VI trimer (GO:0005589)	< 0.01	1	1
collagen type V trimer (GO:0005588)	< 0.01	1	1
mitochondrial iron-sulfur cluster assembly complex (GO:0099128)	< 0.01	1	1
collagen type IV trimer (GO:0005587)	< 0.01	1	1
collagen type III trimer (GO:0005586)	< 0.01	1	1
transforming growth factor beta complex (GO:0099126)	< 0.01	1	1
collagen type II trimer (GO:0005585)	< 0.01	1	1
collagen type I trimer (GO:0005584)	< 0.01	1	1
fibrillar collagen trimer (GO:0005583)	< 0.01	1	1
collagen type XV trimer (GO:0005582)	< 0.01	1	1
collagen trimer (GO:0005581)	< 0.01	1	1
RNA polymerase III transcription regulator complex (GO:0090576)	< 0.01	1	1
RNA polymerase II transcription regulator complex (GO:0090575)	< 0.01	1	1
box H/ACA snoRNP complex (GO:0031429)	< 0.01	1	1
box C/D RNP complex (GO:0031428)	< 0.01	1	1
fatty acid elongase complex (GO:0009923)	< 0.01	1	1
clathrin-sculpted monoamine transport vesicle membrane (GO:0070083)	< 0.01	1	1
clathrin-sculpted monoamine transport vesicle (GO:0070081)	< 0.01	1	1
nuclear DNA-directed RNA polymerase complex (GO:0055029)	< 0.01	1	1
RecQ family helicase-topoisomerase III complex (GO:0031422)	< 0.01	1	1
cortical microtubule (GO:0055028)	< 0.01	1	1
amphisome membrane (GO:1904930)	< 0.01	1	1
membrane attack complex (GO:0005579)	< 0.01	1	1
fibrinogen complex (GO:0005577)	< 0.01	1	1
chromosome, subtelomeric region (GO:0099115)	< 0.01	1	1
Noc4p-Nop14p complex (GO:0030692)	< 0.01	1	1
Noc2p-Noc3p complex (GO:0030691)	< 0.01	1	1
Noc1p-Noc2p complex (GO:0030690)	< 0.01	1	1
CMG complex (GO:0071162)	< 0.01	1	1
NatC complex (GO:0031417)	< 0.01	1	1
NatB complex (GO:0031416)	< 0.01	1	1
NatA complex (GO:0031415)	< 0.01	1	1
nucleolar exosome (RNase complex) (GO:0101019)	< 0.01	1	1
N-terminal protein acetyltransferase complex (GO:0031414)	< 0.01	1	1
Noc complex (GO:0030689)	< 0.01	1	1
preribosome, small subunit precursor (GO:0030688)	< 0.01	1	1
preribosome, large subunit precursor (GO:0030687)	< 0.01	1	1
90S preribosome (GO:0030686)	< 0.01	1	1
ERBB3:ERBB2 complex (GO:0038143)	< 0.01	1	1
NF-kappaB complex (GO:0071159)	< 0.01	1	1
preribosome (GO:0030684)	< 0.01	1	1
multimeric ribonuclease P complex (GO:0030681)	< 0.01	1	1
cytochrome complex (GO:0070069)	< 0.01	1	1
cytolytic granule membrane (GO:0101004)	< 0.01	1	1
ficolin-1-rich granule membrane (GO:0101003)	< 0.01	1	1
mitochondrial ribonuclease P complex (GO:0030678)	< 0.01	1	1
T-tubule (GO:0030315)	< 0.01	1	1
ribonuclease P complex (GO:0030677)	< 0.01	1	1
junctional membrane complex (GO:0030314)	< 0.01	1	1
external encapsulating structure (GO:0030312)	< 0.01	1	1
axolemma (GO:0030673)	< 0.01	1	1
synaptic vesicle membrane (GO:0030672)	< 0.01	1	1
heteromeric SMAD protein complex (GO:0071144)	< 0.01	1	1
phagocytic vesicle membrane (GO:0030670)	< 0.01	1	1
dendritic filopodium (GO:1902737)	< 0.01	1	1
homomeric SMAD protein complex (GO:0071142)	< 0.01	1	1
SMAD protein complex (GO:0071141)	< 0.01	1	1
complement component C1q complex (GO:0062167)	< 0.01	1	1
tubulin complex (GO:0045298)	< 0.01	1	1
CHD-type complex (GO:0090545)	< 0.01	1	1
Flemming body (GO:0090543)	< 0.01	1	1
mRNA editing complex (GO:0045293)	< 0.01	1	1
box H/ACA scaRNP complex (GO:0072589)	< 0.01	1	1
box H/ACA RNP complex (GO:0072588)	< 0.01	1	1
clathrin-coated endocytic vesicle membrane (GO:0030669)	< 0.01	1	1
secretory granule membrane (GO:0030667)	< 0.01	1	1
endocytic vesicle membrane (GO:0030666)	< 0.01	1	1
clathrin-coated vesicle membrane (GO:0030665)	< 0.01	1	1
COPI-coated vesicle membrane (GO:0030663)	< 0.01	1	1
coated vesicle membrane (GO:0030662)	< 0.01	1	1
Golgi-associated vesicle membrane (GO:0030660)	< 0.01	1	1
alpha9-beta1 integrin-ADAM8 complex (GO:0071133)	< 0.01	1	1
mitochondrial ATP-gated potassium channel complex (GO:0062157)	< 0.01	1	1
CERF complex (GO:0090537)	< 0.01	1	1
NoRC complex (GO:0090536)	< 0.01	1	1
WICH complex (GO:0090535)	< 0.01	1	1
calcium ion-transporting ATPase complex (GO:0090534)	< 0.01	1	1
cation-transporting ATPase complex (GO:0090533)	< 0.01	1	1
catalase complex (GO:0062151)	< 0.01	1	1
synaptobrevin 2-SNAP-25-syntaxin-1a complex (GO:0070044)	< 0.01	1	1
cytoophidium (GO:0097268)	< 0.01	1	1
nucleoplasmic reticulum (GO:0044195)	< 0.01	1	1
cytolytic granule (GO:0044194)	< 0.01	1	1
insulin receptor complex (GO:0005899)	< 0.01	1	1
transport vesicle membrane (GO:0030658)	< 0.01	1	1
interleukin-6 receptor complex (GO:0005896)	< 0.01	1	1
interleukin-5 receptor complex (GO:0005895)	< 0.01	1	1
interleukin-2 receptor complex (GO:0005893)	< 0.01	1	1
acetylcholine-gated channel complex (GO:0005892)	< 0.01	1	1
voltage-gated calcium channel complex (GO:0005891)	< 0.01	1	1
sodium:potassium-exchanging ATPase complex (GO:0005890)	< 0.01	1	1
G protein-coupled GABA receptor complex (GO:1902712)	< 0.01	1	1
respiratory chain complex IV (GO:0045277)	< 0.01	1	1
GABA-A receptor complex (GO:1902711)	< 0.01	1	1
GABA receptor complex (GO:1902710)	< 0.01	1	1
respiratory chain complex III (GO:0045275)	< 0.01	1	1
synaptobrevin 2-SNAP-25-syntaxin-1a-complexin II complex (GO:0070033)	< 0.01	1	1
respiratory chain complex I (GO:0045271)	< 0.01	1	1
synaptobrevin 2-SNAP-25-syntaxin-1a-complexin I complex (GO:0070032)	< 0.01	1	1
transcription export complex 2 (GO:0070390)	< 0.01	1	1
potassium:proton exchanging ATPase complex (GO:0005889)	< 0.01	1	1
endothelial microparticle (GO:0072563)	< 0.01	1	1
blood microparticle (GO:0072562)	< 0.01	1	1
Arp2/3 protein complex (GO:0005885)	< 0.01	1	1
actin filament (GO:0005884)	< 0.01	1	1
neurofilament (GO:0005883)	< 0.01	1	1
amylin receptor complex 3 (GO:0150058)	< 0.01	1	1
intermediate filament (GO:0005882)	< 0.01	1	1
amylin receptor complex 2 (GO:0150057)	< 0.01	1	1
cytoplasmic microtubule (GO:0005881)	< 0.01	1	1
amylin receptor complex 1 (GO:0150056)	< 0.01	1	1
nuclear microtubule (GO:0005880)	< 0.01	1	1
cerebellar climbing fiber to Purkinje cell synapse (GO:0150053)	< 0.01	1	1
postsynaptic Golgi apparatus (GO:0150051)	< 0.01	1	1
cargo receptor complex (GO:0062137)	< 0.01	1	1
low-density lipoprotein receptor complex (GO:0062136)	< 0.01	1	1
proton-transporting ATP synthase, catalytic core (GO:0045267)	< 0.01	1	1
proton-transporting ATP synthase, stator stalk (GO:0045265)	< 0.01	1	1
proton-transporting ATP synthase complex, coupling factor F(o) (GO:0045263)	< 0.01	1	1
dopaminergic synapse (GO:0098691)	< 0.01	1	1
glycinergic synapse (GO:0098690)	< 0.01	1	1
proton-transporting ATP synthase complex, catalytic core F(1) (GO:0045261)	< 0.01	1	1
transforming growth factor beta ligand-receptor complex (GO:0070021)	< 0.01	1	1
exocytic vesicle (GO:0070382)	< 0.01	1	1
endosome to plasma membrane transport vesicle (GO:0070381)	< 0.01	1	1
NLRP3 inflammasome complex (GO:0072559)	< 0.01	1	1
tubulobulbar complex (GO:0036284)	< 0.01	1	1
NLRP1 inflammasome complex (GO:0072558)	< 0.01	1	1
IPAF inflammasome complex (GO:0072557)	< 0.01	1	1
axonemal microtubule (GO:0005879)	< 0.01	1	1
cerebellar granule cell to Purkinje cell synapse (GO:0150048)	< 0.01	1	1
neuronal cell body membrane (GO:0032809)	< 0.01	1	1
intraciliary transport particle B (GO:0030992)	< 0.01	1	1
intraciliary transport particle A (GO:0030991)	< 0.01	1	1
intraciliary transport particle (GO:0030990)	< 0.01	1	1
synaptic cleft (GO:0043083)	< 0.01	1	1
DNA ligase IV complex (GO:0032807)	< 0.01	1	1
carboxy-terminal domain protein kinase complex (GO:0032806)	< 0.01	1	1
parallel fiber to Purkinje cell synapse (GO:0098688)	< 0.01	1	1
proton-transporting ATP synthase complex (GO:0045259)	< 0.01	1	1
chromosomal region (GO:0098687)	< 0.01	1	1
small ribosomal subunit (GO:0015935)	< 0.01	1	1
hippocampal mossy fiber to CA3 synapse (GO:0098686)	< 0.01	1	1
large ribosomal subunit (GO:0015934)	< 0.01	1	1
Schaffer collateral - CA1 synapse (GO:0098685)	< 0.01	1	1
photoreceptor ribbon synapse (GO:0098684)	< 0.01	1	1
pyruvate dehydrogenase complex (GO:0045254)	< 0.01	1	1
cochlear hair cell ribbon synapse (GO:0098683)	< 0.01	1	1
periciliary membrane compartment (GO:1990075)	< 0.01	1	1
pyruvate dehydrogenase (lipoamide) phosphatase complex (GO:0045253)	< 0.01	1	1
oxoglutarate dehydrogenase complex (GO:0045252)	< 0.01	1	1
TRAPPIII protein complex (GO:1990072)	< 0.01	1	1
electron transfer flavoprotein complex (GO:0045251)	< 0.01	1	1
TRAPPII protein complex (GO:1990071)	< 0.01	1	1
TRAPPI protein complex (GO:1990070)	< 0.01	1	1
sperm cytoplasmic droplet (GO:0097598)	< 0.01	1	1
epidermal lamellar body membrane (GO:0097234)	< 0.01	1	1
alveolar lamellar body membrane (GO:0097233)	< 0.01	1	1
EMC complex (GO:0072546)	< 0.01	1	1
lamellar body membrane (GO:0097232)	< 0.01	1	1
dynactin complex (GO:0005869)	< 0.01	1	1
cytoplasmic dynein complex (GO:0005868)	< 0.01	1	1
Rb-E2F complex (GO:0035189)	< 0.01	1	1
striated muscle thin filament (GO:0005865)	< 0.01	1	1
striated muscle myosin thick filament (GO:0005863)	< 0.01	1	1
muscle thin filament tropomyosin (GO:0005862)	< 0.01	1	1
troponin complex (GO:0005861)	< 0.01	1	1
megasporocyte nucleus (GO:0043076)	< 0.01	1	1
lipopolysaccharide receptor complex (GO:0046696)	< 0.01	1	1
caveola neck (GO:0099400)	< 0.01	1	1
SLIK (SAGA-like) complex (GO:0046695)	< 0.01	1	1
cortical microtubule cytoskeleton (GO:0030981)	< 0.01	1	1
cytoplasmic stress granule (GO:0010494)	< 0.01	1	1
germ cell nucleus (GO:0043073)	< 0.01	1	1
VCP-NPL4-UFD1 AAA ATPase complex (GO:0034098)	< 0.01	1	1
intracellular canaliculus (GO:0046691)	< 0.01	1	1
beta-catenin-TCF7L2 complex (GO:0070369)	< 0.01	1	1
extrinsic component of neuronal dense core vesicle membrane (GO:0098674)	< 0.01	1	1
succinate-CoA ligase complex (GDP-forming) (GO:0045244)	< 0.01	1	1
signal recognition particle (GO:0048500)	< 0.01	1	1
isocitrate dehydrogenase complex (NAD+) (GO:0045242)	< 0.01	1	1
RPAP3/R2TP/prefoldin-like complex (GO:1990062)	< 0.01	1	1
sperm end piece (GO:0097229)	< 0.01	1	1
dihydrolipoyl dehydrogenase complex (GO:0045240)	< 0.01	1	1
sperm principal piece (GO:0097228)	< 0.01	1	1
sperm annulus (GO:0097227)	< 0.01	1	1
sperm mitochondrial sheath (GO:0097226)	< 0.01	1	1
sperm midpiece (GO:0097225)	< 0.01	1	1
sperm connecting piece (GO:0097224)	< 0.01	1	1
interleukin-23 receptor complex (GO:0072536)	< 0.01	1	1
muscle myosin complex (GO:0005859)	< 0.01	1	1
axonemal dynein complex (GO:0005858)	< 0.01	1	1
perineuronal net (GO:0072534)	< 0.01	1	1
nascent polypeptide-associated complex (GO:0005854)	< 0.01	1	1
eukaryotic translation elongation factor 1 complex (GO:0005853)	< 0.01	1	1
eukaryotic translation initiation factor 3 complex (GO:0005852)	< 0.01	1	1
eukaryotic translation initiation factor 2B complex (GO:0005851)	< 0.01	1	1
eukaryotic translation initiation factor 2 complex (GO:0005850)	< 0.01	1	1
germ plasm (GO:0060293)	< 0.01	1	1
tricarboxylic acid cycle enzyme complex (GO:0045239)	< 0.01	1	1
G protein-coupled serotonin receptor complex (GO:0098666)	< 0.01	1	1
serotonin receptor complex (GO:0098665)	< 0.01	1	1
lateral cell cortex (GO:0097575)	< 0.01	1	1
lateral part of cell (GO:0097574)	< 0.01	1	1
mRNA cleavage factor complex (GO:0005849)	< 0.01	1	1
mRNA cleavage stimulating factor complex (GO:0005848)	< 0.01	1	1
mRNA cleavage and polyadenylation specificity factor complex (GO:0005847)	< 0.01	1	1
nuclear cap binding complex (GO:0005846)	< 0.01	1	1
mRNA cap binding complex (GO:0005845)	< 0.01	1	1
polysome (GO:0005844)	< 0.01	1	1
clathrin complex (GO:0071439)	< 0.01	1	1
NADH dehydrogenase complex (GO:0030964)	< 0.01	1	1
apical distal dendrite (GO:0150014)	< 0.01	1	1
LUBAC complex (GO:0071797)	< 0.01	1	1
collagen type VII anchoring fibril (GO:0098652)	< 0.01	1	1
basement membrane collagen trimer (GO:0098651)	< 0.01	1	1
epidermal lamellar body (GO:0097209)	< 0.01	1	1
alveolar lamellar body (GO:0097208)	< 0.01	1	1
proteasome core complex (GO:0005839)	< 0.01	1	1
proteasome regulatory particle (GO:0005838)	< 0.01	1	1
cell cortex region (GO:0099738)	< 0.01	1	1
heterotrimeric G-protein complex (GO:0005834)	< 0.01	1	1
hemoglobin complex (GO:0005833)	< 0.01	1	1
glutamyl-tRNA(Gln) amidotransferase complex (GO:0030956)	< 0.01	1	1
chaperonin-containing T-complex (GO:0005832)	< 0.01	1	1
enzyme activator complex (GO:0150005)	< 0.01	1	1
distal dendrite (GO:0150002)	< 0.01	1	1
primary dendrite (GO:0150001)	< 0.01	1	1
collagen anchoring fibril (GO:0098648)	< 0.01	1	1
endoplasmic reticulum tubular network (GO:0071782)	< 0.01	1	1
Ric1-Rgp1 guanyl-nucleotide exchange factor complex (GO:0034066)	< 0.01	1	1
collagen beaded filament (GO:0098647)	< 0.01	1	1
collagen sheet (GO:0098646)	< 0.01	1	1
Lewy body corona (GO:1990038)	< 0.01	1	1
collagen network (GO:0098645)	< 0.01	1	1
Lewy body core (GO:1990037)	< 0.01	1	1
complex of collagen trimers (GO:0098644)	< 0.01	1	1
banded collagen fibril (GO:0098643)	< 0.01	1	1
network-forming collagen trimer (GO:0098642)	< 0.01	1	1
postsynaptic membrane (GO:0045211)	< 0.01	1	1
parallel fiber (GO:1990032)	< 0.01	1	1
3M complex (GO:1990393)	< 0.01	1	1
FHF complex (GO:0070695)	< 0.01	1	1
molybdopterin synthase complex (GO:0019008)	< 0.01	1	1
pinceau fiber (GO:1990031)	< 0.01	1	1
pericellular basket (GO:1990030)	< 0.01	1	1
DNA repair complex (GO:1990391)	< 0.01	1	1
SCF ubiquitin ligase complex (GO:0019005)	< 0.01	1	1
P-TEFb complex (GO:0070691)	< 0.01	1	1
terminal cisterna lumen (GO:0014804)	< 0.01	1	1
terminal cisterna (GO:0014802)	< 0.01	1	1
kinetochore microtubule (GO:0005828)	< 0.01	1	1
longitudinal sarcoplasmic reticulum (GO:0014801)	< 0.01	1	1
polar microtubule (GO:0005827)	< 0.01	1	1
transcription preinitiation complex (GO:0097550)	< 0.01	1	1
actomyosin contractile ring (GO:0005826)	< 0.01	1	1
exon-exon junction complex (GO:0035145)	< 0.01	1	1
costamere (GO:0043034)	< 0.01	1	1
isoamylase complex (GO:0043033)	< 0.01	1	1
cell tip (GO:0051286)	< 0.01	1	1
protein complex involved in cell-matrix adhesion (GO:0098637)	< 0.01	1	1
nucleoid (GO:0009295)	< 0.01	1	1
protein complex involved in cell adhesion (GO:0098636)	< 0.01	1	1
protein complex involved in cell-cell adhesion (GO:0098635)	< 0.01	1	1
hippocampal mossy fiber expansion (GO:1990026)	< 0.01	1	1
mitotic spindle midzone (GO:1990023)	< 0.01	1	1
meiotic spindle midzone (GO:1990385)	< 0.01	1	1
neuronal dense core vesicle (GO:0098992)	< 0.01	1	1
macropinocytic cup (GO:0070685)	< 0.01	1	1
GBAF complex (GO:0140288)	< 0.01	1	1
axonemal outer doublet (GO:0097545)	< 0.01	1	1
endoplasmic reticulum-endosome membrane contact site (GO:0140284)	< 0.01	1	1
ciliary inversin compartment (GO:0097543)	< 0.01	1	1
aster (GO:0005818)	< 0.01	1	1
axonemal basal plate (GO:0097541)	< 0.01	1	1
centriole (GO:0005814)	< 0.01	1	1
transmembrane collagen trimer (GO:0030936)	< 0.01	1	1
sheet-forming collagen trimer (GO:0030935)	< 0.01	1	1
anchoring collagen complex (GO:0030934)	< 0.01	1	1
lipid droplet (GO:0005811)	< 0.01	1	1
NADPH oxidase complex (GO:0043020)	< 0.01	1	1
phagophore assembly site membrane (GO:0034045)	< 0.01	1	1
glucosidase II complex (GO:0017177)	< 0.01	1	1
Golgi to plasma membrane transport vesicle (GO:0070319)	< 0.01	1	1
exomer complex (GO:0034044)	< 0.01	1	1
asymmetric, glutamatergic, excitatory synapse (GO:0098985)	< 0.01	1	1
ensheathing process (GO:1990015)	< 0.01	1	1
symmetric, GABA-ergic, inhibitory synapse (GO:0098983)	< 0.01	1	1
GABA-ergic synapse (GO:0098982)	< 0.01	1	1
cholinergic synapse (GO:0098981)	< 0.01	1	1
ciliary transition fiber (GO:0097539)	< 0.01	1	1
phosphopyruvate hydratase complex (GO:0000015)	< 0.01	1	1
ATR-ATRIP complex (GO:0070310)	< 0.01	1	1
MIB complex (GO:0140275)	< 0.01	1	1
pituitary gonadotropin complex (GO:0061696)	< 0.01	1	1
beta-N-acetylhexosaminidase complex (GO:1905379)	< 0.01	1	1
cis-Golgi network (GO:0005801)	< 0.01	1	1
serine-type endopeptidase complex (GO:1905370)	< 0.01	1	1
pentameric IgM immunoglobulin complex (GO:0071756)	< 0.01	1	1
IgM immunoglobulin complex, circulating (GO:0071754)	< 0.01	1	1
nuclear periphery (GO:0034399)	< 0.01	1	1
IgM immunoglobulin complex (GO:0071753)	< 0.01	1	1
secretory dimeric IgA immunoglobulin complex (GO:0071752)	< 0.01	1	1
secretory IgA immunoglobulin complex (GO:0071751)	< 0.01	1	1
dimeric IgA immunoglobulin complex (GO:0071750)	< 0.01	1	1
granular vesicle (GO:1990005)	< 0.01	1	1
endoplasmic reticulum-plasma membrane contact site (GO:0140268)	< 0.01	1	1
tricellular tight junction (GO:0061689)	< 0.01	1	1
spliceosomal tri-snRNP complex (GO:0097526)	< 0.01	1	1
spliceosomal snRNP complex (GO:0097525)	< 0.01	1	1
sperm plasma membrane (GO:0097524)	< 0.01	1	1
COP9 signalosome (GO:0008180)	< 0.01	1	1
endopeptidase complex (GO:1905369)	< 0.01	1	1
peptidase complex (GO:1905368)	< 0.01	1	1
Smc5-Smc6 complex (GO:0030915)	< 0.01	1	1
polymeric IgA immunoglobulin complex (GO:0071749)	< 0.01	1	1
monomeric IgA immunoglobulin complex (GO:0071748)	< 0.01	1	1
GTPase complex (GO:1905360)	< 0.01	1	1
IgA immunoglobulin complex, circulating (GO:0071746)	< 0.01	1	1
IgA immunoglobulin complex (GO:0071745)	< 0.01	1	1
Pwp2p-containing subcomplex of 90S preribosome (GO:0034388)	< 0.01	1	1
perisynaptic extracellular matrix (GO:0098966)	< 0.01	1	1
triglyceride-rich plasma lipoprotein particle (GO:0034385)	< 0.01	1	1
terminal web (GO:1990357)	< 0.01	1	1
extracellular matrix of synaptic cleft (GO:0098965)	< 0.01	1	1
DNA recombinase complex (GO:0097519)	< 0.01	1	1
nuclear RNA export factor complex (GO:0042272)	< 0.01	1	1
transporter complex (GO:1990351)	< 0.01	1	1
contractile actin filament bundle (GO:0097517)	< 0.01	1	1
HAUS complex (GO:0070652)	< 0.01	1	1
myosin II filament (GO:0097513)	< 0.01	1	1
mitotic spindle astral microtubule (GO:0061673)	< 0.01	1	1
eukaryotic 80S initiation complex (GO:0033291)	< 0.01	1	1
eukaryotic 48S preinitiation complex (GO:0033290)	< 0.01	1	1
retromer, cargo-selective complex (GO:0030906)	< 0.01	1	1
retromer, tubulation complex (GO:0030905)	< 0.01	1	1
retromer complex (GO:0030904)	< 0.01	1	1
exoribonuclease complex (GO:1905354)	< 0.01	1	1
PRC1 complex (GO:0035102)	< 0.01	1	1
FACT complex (GO:0035101)	< 0.01	1	1
NMDA selective glutamate receptor complex (GO:0017146)	< 0.01	1	1
THO complex (GO:0000347)	< 0.01	1	1
transcription export complex (GO:0000346)	< 0.01	1	1
Rad6-Rad18 complex (GO:0097505)	< 0.01	1	1
Gemini of coiled bodies (GO:0097504)	< 0.01	1	1
DNA polymerase processivity factor complex (GO:0044796)	< 0.01	1	1
perforant pathway to dendrate granule cell synapse (GO:0140240)	< 0.01	1	1
endonuclease complex (GO:1905348)	< 0.01	1	1
tRNA (m7G46) methyltransferase complex (GO:0106143)	< 0.01	1	1
endodeoxyribonuclease complex (GO:1905347)	< 0.01	1	1
spindle midzone (GO:0051233)	< 0.01	1	1
spherical high-density lipoprotein particle (GO:0034366)	< 0.01	1	1
discoidal high-density lipoprotein particle (GO:0034365)	< 0.01	1	1
high-density lipoprotein particle (GO:0034364)	< 0.01	1	1
intermediate-density lipoprotein particle (GO:0034363)	< 0.01	1	1
postsynaptic recycling endosome membrane (GO:0098944)	< 0.01	1	1
low-density lipoprotein particle (GO:0034362)	< 0.01	1	1
very-low-density lipoprotein particle (GO:0034361)	< 0.01	1	1
USH2 complex (GO:1990696)	< 0.01	1	1
chylomicron remnant (GO:0034360)	< 0.01	1	1
Ire1 complex (GO:1990332)	< 0.01	1	1
translation preinitiation complex (GO:0070993)	< 0.01	1	1
transcription factor TFTC complex (GO:0033276)	< 0.01	1	1
symbiont cell surface (GO:0106139)	< 0.01	1	1
translation initiation complex (GO:0070992)	< 0.01	1	1
telomerase catalytic core complex (GO:0000333)	< 0.01	1	1
paranode region of axon (GO:0033270)	< 0.01	1	1
clathrin-sculpted glutamate transport vesicle membrane (GO:0060203)	< 0.01	1	1
clathrin-sculpted acetylcholine transport vesicle membrane (GO:0060201)	< 0.01	1	1
clathrin-sculpted acetylcholine transport vesicle (GO:0060200)	< 0.01	1	1
mature chylomicron (GO:0034359)	< 0.01	1	1
plasma lipoprotein particle (GO:0034358)	< 0.01	1	1
platelet dense tubular network membrane (GO:0031095)	< 0.01	1	1
immunological synapse (GO:0001772)	< 0.01	1	1
platelet dense tubular network (GO:0031094)	< 0.01	1	1
platelet alpha granule lumen (GO:0031093)	< 0.01	1	1
platelet alpha granule membrane (GO:0031092)	< 0.01	1	1
platelet alpha granule (GO:0031091)	< 0.01	1	1
internode region of axon (GO:0033269)	< 0.01	1	1
transcription factor TFIIK complex (GO:0070985)	< 0.01	1	1
node of Ranvier (GO:0033268)	< 0.01	1	1
UDP-N-acetylglucosamine-lysosomal-enzyme N-acetylglucosaminephosphotransferase complex (GO:0070622)	< 0.01	1	1
CSF1-CSF1R complex (GO:1990682)	< 0.01	1	1
DNA topoisomerase III-beta-TDRD3 complex (GO:0140225)	< 0.01	1	1
procentriole replication complex (GO:0120099)	< 0.01	1	1
storage vacuole (GO:0000322)	< 0.01	1	1
zeta DNA polymerase complex (GO:0016035)	< 0.01	1	1
procentriole (GO:0120098)	< 0.01	1	1
CORVET complex (GO:0033263)	< 0.01	1	1
vacuole-isolation membrane contact site (GO:0120095)	< 0.01	1	1
platelet dense granule lumen (GO:0031089)	< 0.01	1	1
PAM complex, Tim23 associated import motor (GO:0001405)	< 0.01	1	1
platelet dense granule membrane (GO:0031088)	< 0.01	1	1
SAM complex (GO:0001401)	< 0.01	1	1
lamellar body (GO:0042599)	< 0.01	1	1
Atg1/ULK1 kinase complex (GO:1990316)	< 0.01	1	1
BLOC-3 complex (GO:0031085)	< 0.01	1	1
Grb2-Sos complex (GO:0070618)	< 0.01	1	1
BLOC-2 complex (GO:0031084)	< 0.01	1	1
BLOC-1 complex (GO:0031083)	< 0.01	1	1
Golgi trans cisterna membrane (GO:1990676)	< 0.01	1	1
extrinsic component of dense core granule membrane (GO:0098922)	< 0.01	1	1
BLOC complex (GO:0031082)	< 0.01	1	1
Golgi medial cisterna membrane (GO:1990675)	< 0.01	1	1
Golgi cis cisterna membrane (GO:1990674)	< 0.01	1	1
nuclear pore outer ring (GO:0031080)	< 0.01	1	1
organellar large ribosomal subunit (GO:0000315)	< 0.01	1	1
CENP-A containing chromatin (GO:0061638)	< 0.01	1	1
Bcl3/NF-kappaB2 complex (GO:0033257)	< 0.01	1	1
organellar small ribosomal subunit (GO:0000314)	< 0.01	1	1
I-kappaB/NF-kappaB complex (GO:0033256)	< 0.01	1	1
organellar ribosome (GO:0000313)	< 0.01	1	1
endoplasmic reticulum exit site (GO:0070971)	< 0.01	1	1
Derlin-1 retrotranslocation complex (GO:0036513)	< 0.01	1	1
adrenomedullin receptor complex (GO:1903143)	< 0.01	1	1
glutamate-cysteine ligase complex (GO:0017109)	< 0.01	1	1
pore complex (GO:0046930)	< 0.01	1	1
zymogen granule membrane (GO:0042589)	< 0.01	1	1
zymogen granule (GO:0042588)	< 0.01	1	1
nucleocytoplasmic transport complex (GO:0031074)	< 0.01	1	1
PCSK9-AnxA2 complex (GO:1990667)	< 0.01	1	1
PCSK9-LDLR complex (GO:1990666)	< 0.01	1	1
glycogen granule (GO:0042587)	< 0.01	1	1
U11/U12 snRNP (GO:0034693)	< 0.01	1	1
photoreceptor outer segment (GO:0001750)	< 0.01	1	1
aminoacyl-tRNA synthetase multienzyme complex (GO:0017101)	< 0.01	1	1
AnxA2-p11 complex (GO:1990665)	< 0.01	1	1
germinal vesicle (GO:0042585)	< 0.01	1	1
cytoplasmic cyclin-dependent protein kinase holoenzyme complex (GO:0000308)	< 0.01	1	1
cyclin-dependent protein kinase holoenzyme complex (GO:0000307)	< 0.01	1	1
SWI/SNF superfamily-type complex (GO:0070603)	< 0.01	1	1
chromaffin granule membrane (GO:0042584)	< 0.01	1	1
chromaffin granule (GO:0042583)	< 0.01	1	1
azurophil granule (GO:0042582)	< 0.01	1	1
specific granule (GO:0042581)	< 0.01	1	1
Derlin-1-VIMP complex (GO:0036502)	< 0.01	1	1
UFD1-NPL4 complex (GO:0036501)	< 0.01	1	1
syntrophin complex (GO:0016013)	< 0.01	1	1
sarcoglycan complex (GO:0016012)	< 0.01	1	1
dystroglycan complex (GO:0016011)	< 0.01	1	1
dystrophin-associated glycoprotein complex (GO:0016010)	< 0.01	1	1
amphisome (GO:0044753)	< 0.01	1	1
septin cytoskeleton (GO:0032156)	< 0.01	1	1
cleavage furrow (GO:0032154)	< 0.01	1	1
cell division site (GO:0032153)	< 0.01	1	1
ribonucleoprotein granule (GO:0035770)	< 0.01	1	1
integrin alphaX-beta2 complex (GO:0034689)	< 0.01	1	1
integrin alphaM-beta2 complex (GO:0034688)	< 0.01	1	1
integrin alphaL-beta2 complex (GO:0034687)	< 0.01	1	1
integrin alphav-beta8 complex (GO:0034686)	< 0.01	1	1
integrin alphav-beta6 complex (GO:0034685)	< 0.01	1	1
integrin alphav-beta5 complex (GO:0034684)	< 0.01	1	1
XY body (GO:0001741)	< 0.01	1	1
integrin alphav-beta3 complex (GO:0034683)	< 0.01	1	1
Barr body (GO:0001740)	< 0.01	1	1
DNA polymerase complex (GO:0042575)	< 0.01	1	1
integrin alpha11-beta1 complex (GO:0034681)	< 0.01	1	1
integrin alpha10-beta1 complex (GO:0034680)	< 0.01	1	1
immunoglobulin complex, circulating (GO:0042571)	< 0.01	1	1
MICOS complex (GO:0061617)	< 0.01	1	1
mitotic checkpoint complex (GO:0033597)	< 0.01	1	1
TSC1-TSC2 complex (GO:0033596)	< 0.01	1	1
TEAD-YAP complex (GO:0140552)	< 0.01	1	1
BRCA2-MAGE-D1 complex (GO:0033593)	< 0.01	1	1
nuclear matrix (GO:0016363)	< 0.01	1	1
4-aminobutyrate transaminase complex (GO:0032144)	< 0.01	1	1
host cell (GO:0043657)	< 0.01	1	1
sex chromatin (GO:0001739)	< 0.01	1	1
integrin alpha8-beta1 complex (GO:0034678)	< 0.01	1	1
integrin alpha7-beta1 complex (GO:0034677)	< 0.01	1	1
C/EBP complex (GO:1990647)	< 0.01	1	1
integrin alpha5-beta1 complex (GO:0034674)	< 0.01	1	1
insulin-like growth factor ternary complex (GO:0042567)	< 0.01	1	1
inhibin-betaglycan-ActRII complex (GO:0034673)	< 0.01	1	1
RNA nuclear export complex (GO:0042565)	< 0.01	1	1
NLS-dependent protein nuclear import complex (GO:0042564)	< 0.01	1	1
elongator holoenzyme complex (GO:0033588)	< 0.01	1	1
chromosome passenger complex (GO:0032133)	< 0.01	1	1
integrin alpha4-beta7 complex (GO:0034669)	< 0.01	1	1
ruffle (GO:0001726)	< 0.01	1	1
integrin alpha4-beta1 complex (GO:0034668)	< 0.01	1	1
stress fiber (GO:0001725)	< 0.01	1	1
integrin alpha3-beta1 complex (GO:0034667)	< 0.01	1	1
integrin alpha2-beta1 complex (GO:0034666)	< 0.01	1	1
dense core granule (GO:0031045)	< 0.01	1	1
integrin alpha1-beta1 complex (GO:0034665)	< 0.01	1	1
Dsl1/NZR complex (GO:0070939)	< 0.01	1	1
endoplasmic reticulum chaperone complex (GO:0034663)	< 0.01	1	1
contractile ring (GO:0070938)	< 0.01	1	1
CRD-mediated mRNA stability complex (GO:0070937)	< 0.01	1	1
proximal dendrite (GO:1990635)	< 0.01	1	1
MCM complex (GO:0042555)	< 0.01	1	1
IRE1-RACK1-PP2A complex (GO:1990630)	< 0.01	1	1
Golgi-associated vesicle lumen (GO:0070931)	< 0.01	1	1
endoplasmic reticulum protein-containing complex (GO:0140534)	< 0.01	1	1
stereocilium base (GO:0120044)	< 0.01	1	1
catenin complex (GO:0016342)	< 0.01	1	1
myelin sheath adaxonal region (GO:0035749)	< 0.01	1	1
postsynaptic density, intracellular component (GO:0099092)	< 0.01	1	1
postsynaptic specialization, intracellular component (GO:0099091)	< 0.01	1	1
myelin sheath abaxonal region (GO:0035748)	< 0.01	1	1
dense core granule membrane (GO:0032127)	< 0.01	1	1
cytoplasmic side of plasma membrane (GO:0009898)	< 0.01	1	1
external side of plasma membrane (GO:0009897)	< 0.01	1	1
GID complex (GO:0034657)	< 0.01	1	1
Elg1 RFC-like complex (GO:0031391)	< 0.01	1	1
CHOP-ATF3 complex (GO:1990622)	< 0.01	1	1
Ctf18 RFC-like complex (GO:0031390)	< 0.01	1	1
ANPR-A receptor complex (GO:1990620)	< 0.01	1	1
ESCRT-0 complex (GO:0033565)	< 0.01	1	1
synaptonemal structure (GO:0099086)	< 0.01	1	1
SMC loading complex (GO:0032116)	< 0.01	1	1
Set1C/COMPASS complex (GO:0048188)	< 0.01	1	1
PCNA complex (GO:0043626)	< 0.01	1	1
delta DNA polymerase complex (GO:0043625)	< 0.01	1	1
cytoplasmic side of mitochondrial outer membrane (GO:0032473)	< 0.01	1	1
Rad17 RFC-like complex (GO:0031389)	< 0.01	1	1
CHOP-ATF4 complex (GO:1990617)	< 0.01	1	1
interphase microtubule organizing center (GO:0031021)	< 0.01	1	1
nuclear RNA-directed RNA polymerase complex (GO:0031380)	< 0.01	1	1
multimerin complex (GO:1990972)	< 0.01	1	1
lateral plasma membrane (GO:0016328)	< 0.01	1	1
EMILIN complex (GO:1990971)	< 0.01	1	1
BORC complex (GO:0099078)	< 0.01	1	1
apicolateral plasma membrane (GO:0016327)	< 0.01	1	1
Prp19 complex (GO:0000974)	< 0.01	1	1
rDNA heterochromatin (GO:0033553)	< 0.01	1	1
apical plasma membrane (GO:0016324)	< 0.01	1	1
amylin receptor complex (GO:1903440)	< 0.01	1	1
mitochondrion-derived vesicle (GO:0099073)	< 0.01	1	1
activin receptor complex (GO:0048179)	< 0.01	1	1
multi-eIF complex (GO:0043614)	< 0.01	1	1
RNA-directed RNA polymerase complex (GO:0031379)	< 0.01	1	1
oligosaccharyltransferase I complex (GO:0034998)	< 0.01	1	1
extracellular matrix (GO:0031012)	< 0.01	1	1
meiotic nuclear membrane microtubule tethering complex (GO:0034993)	< 0.01	1	1
Ino80 complex (GO:0031011)	< 0.01	1	1
IRE1-TRAF2-ASK1 complex (GO:1990604)	< 0.01	1	1
microtubule organizing center attachment site (GO:0034992)	< 0.01	1	1
ISWI-type complex (GO:0031010)	< 0.01	1	1
UBC13-MMS2 complex (GO:0031372)	< 0.01	1	1
ubiquitin conjugating enzyme complex (GO:0031371)	< 0.01	1	1
calcitonin family receptor complex (GO:1903439)	< 0.01	1	1
protein phosphatase 4 complex (GO:0030289)	< 0.01	1	1
dynein complex (GO:0030286)	< 0.01	1	1
nuclear replisome (GO:0043601)	< 0.01	1	1
potassium ion-transporting ATPase complex (GO:0031004)	< 0.01	1	1
cytoplasmic microtubule plus-end (GO:1904511)	< 0.01	1	1
activating signal cointegrator 1 complex (GO:0099053)	< 0.01	1	1
hinge region between urothelial plaques of apical plasma membrane (GO:0120003)	< 0.01	1	1
apical plasma membrane urothelial plaque (GO:0120001)	< 0.01	1	1
CBM complex (GO:0032449)	< 0.01	1	1
activin responsive factor complex (GO:0032444)	< 0.01	1	1
outer kinetochore (GO:0000940)	< 0.01	1	1
cuticular plate (GO:0032437)	< 0.01	1	1
Swi5-Sfr1 complex (GO:0032798)	< 0.01	1	1
SMN complex (GO:0032797)	< 0.01	1	1
filopodium tip (GO:0032433)	< 0.01	1	1
extrinsic component of Golgi membrane (GO:0090498)	< 0.01	1	1
mitochondrial endopeptidase Clp complex (GO:0009841)	< 0.01	1	1
inner kinetochore (GO:0000939)	< 0.01	1	1
GARP complex (GO:0000938)	< 0.01	1	1
nuclear cyclin-dependent protein kinase holoenzyme complex (GO:0019908)	< 0.01	1	1
taste receptor complex (GO:1903768)	< 0.01	1	1
cyclin-dependent protein kinase activating kinase holoenzyme complex (GO:0019907)	< 0.01	1	1
sweet taste receptor complex (GO:1903767)	< 0.01	1	1
P-body (GO:0000932)	< 0.01	1	1
gamma-tubulin ring complex (GO:0000931)	< 0.01	1	1
gamma-tubulin complex (GO:0000930)	< 0.01	1	1
stereocilium tip (GO:0032426)	< 0.01	1	1
super elongation complex (GO:0032783)	< 0.01	1	1
stereocilium bundle (GO:0032421)	< 0.01	1	1
stereocilium (GO:0032420)	< 0.01	1	1
dendritic microtubule (GO:1901588)	< 0.01	1	1
RNAi effector complex (GO:0031332)	< 0.01	1	1
PET complex (GO:1990923)	< 0.01	1	1
HULC complex (GO:0033503)	< 0.01	1	1
cortical microtubule plus-end (GO:1903754)	< 0.01	1	1
equatorial microtubule organizing center (GO:0000923)	< 0.01	1	1
spindle pole (GO:0000922)	< 0.01	1	1
perinuclear endoplasmic reticulum lumen (GO:0099020)	< 0.01	1	1
Piccolo NuA4 histone acetyltransferase complex (GO:0032777)	< 0.01	1	1
ooplasm (GO:1990917)	< 0.01	1	1
sperm head plasma membrane (GO:1990913)	< 0.01	1	1
G-protein beta/gamma-subunit complex (GO:0031680)	< 0.01	1	1
neuronal dense core vesicle lumen (GO:0099013)	< 0.01	1	1
neuronal dense core vesicle membrane (GO:0099012)	< 0.01	1	1
alpha9-beta1 integrin-vascular cell adhesion molecule-1 complex (GO:0071065)	< 0.01	1	1
alphav-beta3 integrin-vitronectin complex (GO:0071062)	< 0.01	1	1
Holliday junction resolvase complex (GO:0048476)	< 0.01	1	1
coated membrane (GO:0048475)	< 0.01	1	1
Wnt signalosome (GO:1990909)	< 0.01	1	1
extrinsic component of mitochondrial outer membrane (GO:0031315)	< 0.01	1	1
multi-pass translocon complex (GO:0160064)	< 0.01	1	1
extrinsic component of mitochondrial inner membrane (GO:0031314)	< 0.01	1	1
beta-catenin-TCF complex (GO:1990907)	< 0.01	1	1
tetraspanin-enriched microdomain (GO:0097197)	< 0.01	1	1
platelet dense granule (GO:0042827)	< 0.01	1	1
extrinsic component of endosome membrane (GO:0031313)	< 0.01	1	1
extrinsic component of organelle membrane (GO:0031312)	< 0.01	1	1
Shu complex (GO:0097196)	< 0.01	1	1
TAP complex (GO:0042825)	< 0.01	1	1
H zone (GO:0031673)	< 0.01	1	1
MHC class I peptide loading complex (GO:0042824)	< 0.01	1	1
histone mRNA stem-loop binding complex (GO:0062073)	< 0.01	1	1
G protein-coupled receptor heterodimeric complex (GO:0038039)	< 0.01	1	1
protein C inhibitor-coagulation factor XI complex (GO:0097183)	< 0.01	1	1
G protein-coupled receptor homodimeric complex (GO:0038038)	< 0.01	1	1
protein C inhibitor-coagulation factor Xa complex (GO:0097182)	< 0.01	1	1
zona pellucida receptor complex (GO:0002199)	< 0.01	1	1
G protein-coupled receptor dimeric complex (GO:0038037)	< 0.01	1	1
protein C inhibitor-coagulation factor V complex (GO:0097181)	< 0.01	1	1
serine protease inhibitor complex (GO:0097180)	< 0.01	1	1
PML body (GO:0016605)	< 0.01	1	1
MAML1-RBP-Jkappa- ICN1 complex (GO:0002193)	< 0.01	1	1
CCAAT-binding factor complex (GO:0016602)	< 0.01	1	1
flotillin complex (GO:0016600)	< 0.01	1	1
kinociliary basal body (GO:1902636)	< 0.01	1	1
FAR/SIN/STRIPAK complex (GO:0090443)	< 0.01	1	1
TMEM240-body (GO:0160045)	< 0.01	1	1
protease inhibitor complex (GO:0097179)	< 0.01	1	1
MSL complex (GO:0072487)	< 0.01	1	1
ribose phosphate diphosphokinase complex (GO:0002189)	< 0.01	1	1
AIM2 inflammasome complex (GO:0097169)	< 0.01	1	1
basal cortex (GO:0045180)	< 0.01	1	1
nuclear stress granule (GO:0097165)	< 0.01	1	1
Cul4-RING E3 ubiquitin ligase complex (GO:0080008)	< 0.01	1	1
Golgi-associated vesicle (GO:0005798)	< 0.01	1	1
palmitoyltransferase complex (GO:0002178)	< 0.01	1	1
manchette (GO:0002177)	< 0.01	1	1
Golgi medial cisterna (GO:0005797)	< 0.01	1	1
Golgi lumen (GO:0005796)	< 0.01	1	1
endoplasmic reticulum-Golgi intermediate compartment (GO:0005793)	< 0.01	1	1
rough endoplasmic reticulum (GO:0005791)	< 0.01	1	1
smooth endoplasmic reticulum (GO:0005790)	< 0.01	1	1
insulin-like growth factor binding protein complex (GO:0016942)	< 0.01	1	1
U2-type post-spliceosomal complex (GO:0071021)	< 0.01	1	1
post-spliceosomal complex (GO:0071020)	< 0.01	1	1
apical cortex (GO:0045179)	< 0.01	1	1
apical part of cell (GO:0045177)	< 0.01	1	1
intercellular bridge (GO:0045171)	< 0.01	1	1
muscle cell projection membrane (GO:0036195)	< 0.01	1	1
muscle cell projection (GO:0036194)	< 0.01	1	1
3-methylcrotonyl-CoA carboxylase complex, mitochondrial (GO:0002169)	< 0.01	1	1
endoplasmic reticulum lumen (GO:0005788)	< 0.01	1	1
signal peptidase complex (GO:0005787)	< 0.01	1	1
signal recognition particle, endoplasmic reticulum targeting (GO:0005786)	< 0.01	1	1
kinesin I complex (GO:0016938)	< 0.01	1	1
signal recognition particle receptor complex (GO:0005785)	< 0.01	1	1
Sec61 translocon complex (GO:0005784)	< 0.01	1	1
glycine-gated chloride channel complex (GO:0016935)	< 0.01	1	1
peroxisomal matrix (GO:0005782)	< 0.01	1	1
post-mRNA release spliceosomal complex (GO:0071014)	< 0.01	1	1
catalytic step 2 spliceosome (GO:0071013)	< 0.01	1	1
catalytic step 1 spliceosome (GO:0071012)	< 0.01	1	1
precatalytic spliceosome (GO:0071011)	< 0.01	1	1
prespliceosome (GO:0071010)	< 0.01	1	1
cytoskeleton of presynaptic active zone (GO:0048788)	< 0.01	1	1
presynaptic active zone membrane (GO:0048787)	< 0.01	1	1
presynaptic active zone (GO:0048786)	< 0.01	1	1
perivitelline space (GO:0098595)	< 0.01	1	1
mucin granule (GO:0098594)	< 0.01	1	1
ferritin complex (GO:0070288)	< 0.01	1	1
cytoplasmic side of apical plasma membrane (GO:0098592)	< 0.01	1	1
external side of apical plasma membrane (GO:0098591)	< 0.01	1	1
centralspindlin complex (GO:0097149)	< 0.01	1	1
early phagosome membrane (GO:0036186)	< 0.01	1	1
Golgi cisterna (GO:0031985)	< 0.01	1	1
BAK complex (GO:0097145)	< 0.01	1	1
BAX complex (GO:0097144)	< 0.01	1	1
BIM-BCL-2 complex (GO:0097141)	< 0.01	1	1
BIM-BCL-xl complex (GO:0097140)	< 0.01	1	1
ESC/E(Z) complex (GO:0035098)	< 0.01	1	1
vacuolar lumen (GO:0005775)	< 0.01	1	1
histone methyltransferase complex (GO:0035097)	< 0.01	1	1
HOPS complex (GO:0030897)	< 0.01	1	1
checkpoint clamp complex (GO:0030896)	< 0.01	1	1
U2-type post-mRNA release spliceosomal complex (GO:0071008)	< 0.01	1	1
U2-type catalytic step 2 spliceosome (GO:0071007)	< 0.01	1	1
apolipoprotein B mRNA editing enzyme complex (GO:0030895)	< 0.01	1	1
U2-type catalytic step 1 spliceosome (GO:0071006)	< 0.01	1	1
multivesicular body (GO:0005771)	< 0.01	1	1
replisome (GO:0030894)	< 0.01	1	1
small nuclear ribonucleoprotein complex (GO:0030532)	< 0.01	1	1
U2-type precatalytic spliceosome (GO:0071005)	< 0.01	1	1
meiotic cohesin complex (GO:0030893)	< 0.01	1	1
U2-type prespliceosome (GO:0071004)	< 0.01	1	1
mitotic cohesin complex (GO:0030892)	< 0.01	1	1
VCB complex (GO:0030891)	< 0.01	1	1
U4/U6 snRNP (GO:0071001)	< 0.01	1	1
collagen-containing extracellular matrix (GO:0062023)	< 0.01	1	1
RES complex (GO:0070274)	< 0.01	1	1
pigment granule (GO:0048770)	< 0.01	1	1
spindle pole centrosome (GO:0031616)	< 0.01	1	1
BAD-BCL-2 complex (GO:0097138)	< 0.01	1	1
Bcl-2 family protein complex (GO:0097136)	< 0.01	1	1
cyclin E1-CDK2 complex (GO:0097134)	< 0.01	1	1
cyclin D2-CDK6 complex (GO:0097132)	< 0.01	1	1
early endosome (GO:0005769)	< 0.01	1	1
cyclin D3-CDK4 complex (GO:0097130)	< 0.01	1	1
organelle envelope lumen (GO:0031970)	< 0.01	1	1
primary lysosome (GO:0005766)	< 0.01	1	1
granulocyte macrophage colony-stimulating factor receptor complex (GO:0030526)	< 0.01	1	1
cytosolic tRNA wobble base thiouridylase complex (GO:0002144)	< 0.01	1	1
mitochondrial small ribosomal subunit (GO:0005763)	< 0.01	1	1
mitochondrial large ribosomal subunit (GO:0005762)	< 0.01	1	1
stereocilia ankle link complex (GO:0002142)	< 0.01	1	1
follicle-stimulating hormone complex (GO:0016914)	< 0.01	1	1
mitochondrial ribosome (GO:0005761)	< 0.01	1	1
stereocilia ankle link (GO:0002141)	< 0.01	1	1
gamma DNA polymerase complex (GO:0005760)	< 0.01	1	1
RNA polymerase complex (GO:0030880)	< 0.01	1	1
inactive sex chromosome (GO:0098577)	< 0.01	1	1
lumenal side of membrane (GO:0098576)	< 0.01	1	1
lumenal side of lysosomal membrane (GO:0098575)	< 0.01	1	1
cytoplasmic side of lysosomal membrane (GO:0098574)	< 0.01	1	1
cyclin D2-CDK4 complex (GO:0097129)	< 0.01	1	1
cyclin D1-CDK4 complex (GO:0097128)	< 0.01	1	1
multivesicular body, internal vesicle lumen (GO:0097489)	< 0.01	1	1
multivesicular body, internal vesicle (GO:0097487)	< 0.01	1	1
nuclear membrane (GO:0031965)	< 0.01	1	1
cyclin B1-CDK1 complex (GO:0097125)	< 0.01	1	1
multivesicular body lumen (GO:0097486)	< 0.01	1	1
cyclin A2-CDK2 complex (GO:0097124)	< 0.01	1	1
cyclin A1-CDK2 complex (GO:0097123)	< 0.01	1	1
cytosolic small ribosomal subunit (GO:0022627)	< 0.01	1	1
cytosolic ribosome (GO:0022626)	< 0.01	1	1
stereocilia coupling link (GO:0002139)	< 0.01	1	1
cytosolic large ribosomal subunit (GO:0022625)	< 0.01	1	1
spectrin-associated cytoskeleton (GO:0014731)	< 0.01	1	1
mitochondrial intermembrane space (GO:0005758)	< 0.01	1	1
proteasome accessory complex (GO:0022624)	< 0.01	1	1
mitochondrial permeability transition pore complex (GO:0005757)	< 0.01	1	1
beta-catenin destruction complex (GO:0030877)	< 0.01	1	1
mitochondrial proton-transporting ATP synthase, catalytic core (GO:0005754)	< 0.01	1	1
clathrin-sculpted glutamate transport vesicle (GO:0060199)	< 0.01	1	1
clathrin-sculpted vesicle (GO:0060198)	< 0.01	1	1
mitochondrial proton-transporting ATP synthase complex (GO:0005753)	< 0.01	1	1
polycystin complex (GO:0002133)	< 0.01	1	1
mitochondrial respiratory chain complex IV (GO:0005751)	< 0.01	1	1
nucleolar chromatin (GO:0030874)	< 0.01	1	1
mitochondrial respiratory chain complex III (GO:0005750)	< 0.01	1	1
Mre11 complex (GO:0030870)	< 0.01	1	1
inward rectifier potassium channel complex (GO:1902937)	< 0.01	1	1
intercellular canaliculus (GO:0046581)	< 0.01	1	1
pole plasm (GO:0045495)	< 0.01	1	1
cytoplasmic side of membrane (GO:0098562)	< 0.01	1	1
[truncated: 64 more rows]

## Sheet: Supplementary Table 8
Table S8: PANTHER Overrepresentation Test using GO molecular function terms (GO Ontology database, doi: 10.5281/zenodo.7709866). The background gene-set includes all 20,102 genes that were tested in S-PrediXcan analysis. Results were FDR corrected for all GO and Go-Slim terms (n=15,028).
[truncated: 4,813 more rows]

[truncated: 15 more sheets: Supplementary Table 9, Supplementary Table 10, Supplementary Table 11, Supplementary Table 12, Supplementary Table 13, Supplementary Table 14, Supplementary Table 15, Supplementary Table 16, Supplementary Table 17, Supplementary Table 18, Supplementary Table 19, Supplementary Table 20, Supplementary Table 21, Supplementary Table 22, Supplementary Table 23]
